# Supplementary material for: Psychedelic 5-HT2A agonist increases spontaneous and evoked 5-Hz oscillations in visual and retrosplenial cortex
Source: Commun Biol. 2026 Jan 12;9:216. doi: 10.1038/s42003-025-09492-9 (PMC12894671; doi:10.1038/s42003-025-09492-9)
Supplement: Supplementary file 4 — Supplementary Data [file 42003_2025_9492_MOESM4_ESM.xlsx]

## Sheet: Figure 1
Figure 1a		Figure 1b		Figure 1c
Diagram		image		1.0007	1.0007	1.0008	1.0008	1.0007	1.0007	1.0009	1.0012	1.0011	1.001	1.001	1.001	1.001	1.0007	1.0008	1.0009	1.0009	1.0011	1.0009	1.0009	1.0008	1.0007	1.0007	1.0008	1.0011	1.0012	1.0012	1.0014	1.0012	1.0011	1.001	1.0009	1.0009	1.0009	1.0009	1.001	1.0012	1.0012	1.0013	1.0012	1.0009	1.001	1.0009	1.0012	1.0012	1.0012
				1.001	1.0015	1.0017	1.0015	1.0013	1.0012	1.0014	1.0015	1.0015	1.0016	1.0019	1.002	1.002	1.0018	1.0016	1.0013	1.0013	1.0011	1.0011	1.0011	1.0012	1.0012	1.0011	1.001	1.001	1.0012	1.001	1.0009	1.0011	1.001	1.0012	1.0014	1.0016	1.0013	1.0013	1.0013	1.0011	1.001	1.0012	1.0013	1.0015	1.0017	1.0017	1.0016	1.0015	1.0014
				1.0003	1.0004	1.0005	1.0005	1.0007	1.001	1.0011	1.0014	1.0014	1.0012	1.0013	1.0012	1.0012	1.001	1.0013	1.0015	1.0016	1.0011	1.0007	1.0001	0.99977	0.99944	0.99901	0.99867	0.99855	0.99843	0.9982	0.99804	0.99784	0.99747	0.99711	0.99732	0.99763	0.99784	0.99783	0.99774	0.99781	0.99832	0.99904	0.99994	1.0008	1.0015	1.0018	1.0019	1.0021	1.0021
				1.0013	1.0013	1.0011	1.0009	1.0008	1.001	1.0011	1.001	1.0012	1.0011	1.0012	1.0011	1.001	1.001	1.0009	1.001	1.0008	1.0011	1.001	1.0011	1.0013	1.0011	1.001	1.0011	1.001	1.0009	1.0011	1.001	1.0009	1.001	1.0011	1.001	1.001	1.0011	1.0008	1.0008	1.0009	1.001	1.0011	1.0011	1.0011	1.0011	1.0012	1.0008	1.0009	1.0011
				1.0002	1.0001	1.0003	1.0003	1.0004	1.0004	1.0003	1.0004	1.0003	1.0001	1.0002	1.0002	1	0.99973	0.99999	0.99985	0.99996	1	1.0002	1.0001	1.0002	1.0001	1	1.0002	1.0002	1	1	1	0.99999	1.0001	1.0002	1	1.0002	1.0002	1.0003	1.0003	1.0003	1.0002	1.0004	1.0004	1.0005	1.0003	1.0004	1.0002	1.0005	1.0004
[truncated: 1,834 more columns]

## Sheet: Figure 1d
Figure 1d
Trial
1	0.000365648	0.00036544	0.000365023	0.000364394	0.00036355	0.000362486	0.000361197	0.000359677	0.000357919	0.000355915	0.000353658	0.000351141	0.000348355	0.000345294	0.000341951	0.000338319	0.000334393	0.000330169	0.000325644	0.000320815	0.000315682	0.000310246	0.000304507	0.000298471	0.000292142	0.000285526	0.000278633	0.000271471	0.000264051	0.000256387	0.000248491	0.000240379	0.000232067	0.000223572	0.000214912	0.000206107	0.000197177	0.000188141	0.000179021	0.00016984	0.000160617	0.000151377	0.000142141	0.000132931	0.000124325	0.000120225	0.000116114	0.00011201	0.000107934
2	0.000775808	0.000773991	0.000770371	0.000764976	0.000757849	0.000749044	0.000738634	0.000726703	0.000713351	0.000698695	0.000682865	0.000666009	0.000648292	0.000629897	0.000611025	0.000591898	0.000572755	0.000553857	0.000535484	0.000517931	0.000501507	0.000486526	0.000473301	0.000462124	0.000453258	0.000446916	0.000443244	0.000442312	0.000444106	0.00044853	0.000455416	0.000464541	0.000475643	0.000488437	0.000502638	0.000517966	0.000534159	0.000550977	0.000568204	0.000585653	0.000603159	0.000620585	0.000637816	0.000667199	0.000703116	0.000738294	0.000772694	0.000806282	0.000839026
3	0.00131437	0.0013125	0.00130875	0.00130314	0.00129571	0.00128648	0.00127549	0.0012628	0.00124845	0.0012325	0.00121504	0.00119611	0.00117582	0.00115423	0.00113143	0.00110751	0.00108257	0.0010567	0.00102999	0.00100253	0.000974431	0.000945779	0.00091667	0.000887197	0.00085745	0.000830947	0.000805596	0.000780163	0.000754712	0.000729303	0.000703997	0.000678848	0.000653909	0.00062923	0.000604855	0.000580828	0.000557187	0.000533968	0.000511203	0.000488921	0.000467149	0.000445907	0.000425217	0.000405094	0.000385553	0.000366605	0.000348258	0.000330518	0.000313389
4	0.00120979	0.00120959	0.00120919	0.0012086	0.00120782	0.00120687	0.00120575	0.00120447	0.00120306	0.00120152	0.00119987	0.00119814	0.00119635	0.00119451	0.00119265	0.00119078	0.00118894	0.00118714	0.0011854	0.00118375	0.00118219	0.00118075	0.00117943	0.00117826	0.00117723	0.00117636	0.00117564	0.00117506	0.00117463	0.00117433	0.00117414	0.00117404	0.00117402	0.00117403	0.00117406	0.00117406	0.001174	0.00117383	0.00117351	0.00117299	0.00117223	0.00117118	0.00116978	0.001168	0.00116577	0.00116306	0.00115982	0.001156	0.00115157
5	0.0012832	0.00128108	0.00127686	0.00127054	0.00126217	0.00125177	0.00123939	0.0012251	0.00120894	0.001191	0.00117135	0.00115007	0.00112726	0.001103	0.0010774	0.00105205	0.00102883	0.00100471	0.000979787	0.000954139	0.000927858	0.000901032	0.00087375	0.0008461	0.000818169	0.000790041	0.000761801	0.000733531	0.00070531	0.000677214	0.000649319	0.000621696	0.000594414	0.000567539	0.000541133	0.000515258	0.000489971	0.000465326	0.000441377	0.000418174	0.000395764	0.000374194	0.00035351	0.000333753	0.000314966	0.000297188	0.000280458	0.000264812	0.00025028
6	0.00106028	0.00105849	0.00105494	0.00104962	0.00104257	0.00103382	0.00102342	0.0010114	0.000997839	0.000982784	0.000966308	0.000948488	0.000929402	0.000909135	0.000887776	0.000865417	0.000842152	0.000818079	0.000793294	0.000767896	0.000743759	0.000719526	0.000694919	0.000670021	0.000644911	0.000619671	0.000594377	0.000569104	0.000543923	0.000518904	0.000494112	0.000469609	0.000445453	0.000421697	0.000398392	0.000375583	0.000353311	0.000331613	0.000310523	0.000290068	0.000270273	0.000251157	0.000232736	0.000215024	0.000198027	0.000181751	0.000166198	0.000151365	0.000137248
7	0.000973842	0.000972184	0.000968875	0.00096393	0.000957369	0.000949222	0.000939522	0.000928314	0.000915645	0.000901573	0.000886159	0.000869472	0.000851588	0.000832589	0.000812563	0.000791603	0.00076981	0.000747289	0.00072415	0.000700511	0.000676492	0.00065222	0.000627825	0.000603443	0.000579213	0.000555277	0.000531783	0.000508876	0.000486706	0.00046542	0.000445164	0.000426076	0.000408286	0.000391913	0.000377054	0.000363787	0.000352159	0.000342187	0.000333853	0.000327106	0.000321861	0.000318005	0.000315403	0.000313909	0.000313368	0.00031363	0.000314552	0.000316005	0.000317881
8	0.00124236	0.00124109	0.00123854	0.00123472	0.00122965	0.00122334	0.00121582	0.0012071	0.00119721	0.00118619	0.00117407	0.00116087	0.00114666	0.00113146	0.00111532	0.00109828	0.00108041	0.00106175	0.00104235	0.00102226	0.00100155	0.000980274	0.000958481	0.000936233	0.000913588	0.000890606	0.000867345	0.000843863	0.000820218	0.000796468	0.000772671	0.000748881	0.000725153	0.000701542	0.000678101	0.000654879	0.000631928	0.000609295	0.000587027	0.000565167	0.000543759	0.000522843	0.000502456	0.000482634	0.000463411	0.000444816	0.000426876	0.000409616	0.000393057
9	0.00121185	0.00121063	0.0012082	0.00120456	0.00119973	0.00119373	0.00118658	0.00117832	0.00116896	0.00115856	0.00114715	0.00113478	0.0011215	0.00110737	0.00109244	0.00107677	0.00106044	0.00104351	0.00102606	0.00100815	0.000989876	0.00097131	0.000952535	0.000933635	0.000914694	0.000895796	0.000877027	0.00085847	0.000840208	0.00082232	0.000804885	0.000787976	0.000771664	0.000756015	0.00074109	0.000726942	0.000713621	0.000701169	0.000689619	0.000679	0.000669332	0.000660628	0.000652894	0.000646128	0.000640323	0.000635465	0.000631535	0.000628507	0.000626353
10	0.000558611	0.000557437	0.000555097	0.000551605	0.000546981	0.000541253	0.000534454	0.000526624	0.000517809	0.000508061	0.000497434	0.00048599	0.000473792	0.00046091	0.000447413	0.000433376	0.000418874	0.000403984	0.000388784	0.000373351	0.000357765	0.000342102	0.00032644	0.000310855	0.000295421	0.00028021	0.000265294	0.000250741	0.000236617	0.000222986	0.00020991	0.000197447	0.000185652	0.000174578	0.000164271	0.000154772	0.000146116	0.000138328	0.000131423	0.000125401	0.000120249	0.000115935	0.000112416	0.000109628	0.000107501	0.000105953	0.0001049	0.000104256	0.000103941
11	0.00119846	0.00119714	0.00119451	0.00119056	0.00118531	0.00117877	0.00117094	0.00116186	0.00115153	0.00113997	0.00112721	0.00111328	0.0010982	0.001082	0.00106471	0.00104637	0.00102702	0.00100668	0.000985413	0.000963246	0.000940225	0.000916398	0.00089181	0.00086651	0.000840551	0.000813985	0.000786866	0.000759253	0.000731205	0.000702787	0.000674065	0.00064511	0.000616	0.000586817	0.000557652	0.000528607	0.000499795	0.000471346	0.000443411	0.000416164	0.000389813	0.000364604	0.000340831	0.000318843	0.000299044	0.00028189	0.000267865	0.000257439	0.000250996
12	0.000808758	0.00080732	0.000804451	0.000800163	0.000794472	0.000787404	0.000778987	0.000769258	0.000758257	0.000746032	0.000732636	0.000718128	0.000702572	0.000686038	0.000668602	0.000650347	0.000631358	0.000611729	0.00059156	0.000570955	0.000550024	0.000528886	0.000507663	0.000486487	0.000465494	0.000444829	0.000424644	0.000405097	0.000386352	0.000368577	0.000351945	0.000336623	0.000322773	0.000310541	0.000300049	0.000291386	0.000284599	0.000279686	0.000276592	0.000275212	0.000275399	0.000276972	0.000279732	0.000283469	0.000287975	0.000293054	0.000298524	0.000304221	0.000310001
13	0.00153678	0.00153576	0.00153371	0.00153066	0.00152661	0.00152158	0.0015156	0.00150868	0.00150087	0.00149219	0.00148269	0.00147241	0.00146141	0.00144972	0.00143742	0.00142456	0.00141121	0.00139744	0.00138332	0.00136893	0.00135435	0.00133966	0.00132494	0.00131028	0.00129577	0.00128149	0.00126754	0.00125398	0.00124091	0.00122841	0.00121654	0.00120538	0.00119499	0.00118541	0.00117671	0.0011689	0.00116203	0.0011561	0.00115113	0.00114709	0.00114399	0.00114179	0.00114046	0.00113996	0.00114023	0.00114121	0.00114284	0.00114506	0.00114779
14	0.000546601	0.000545886	0.00054446	0.000542329	0.000539501	0.000535989	0.000531807	0.000526974	0.000521508	0.000515434	0.000508777	0.000501563	0.000493823	0.000485588	0.000476892	0.000467769	0.000458255	0.000448388	0.000438206	0.000427746	0.000417049	0.000406153	0.000395096	0.000383918	0.000372655	0.000361344	0.00035002	0.000338716	0.000327466	0.000316297	0.000305238	0.000294313	0.000283546	0.000272956	0.000262558	0.000252369	0.000242397	0.000232652	0.000223138	0.000213859	0.000204813	0.000196001	0.000187416	0.000179054	0.000170909	0.000162972	0.000155236	0.000147694	0.000140339
15	0.00109161	0.00108945	0.00108514	0.00107872	0.00107021	0.00105965	0.00104712	0.00103267	0.00101639	0.000999306	0.000982087	0.000963473	0.000943552	0.000922414	0.000900157	0.000876879	0.000852684	0.000827675	0.000801959	0.000775643	0.000748834	0.000721637	0.000694158	0.0006665	0.000638764	0.000611045	0.00058344	0.000556036	0.000528921	0.000502174	0.000475872	0.000450084	0.000424876	0.000400308	0.000376434	0.000353302	0.000330957	0.000309435	0.000288771	0.000268994	0.000250128	0.000232193	0.000215208	0.000199187	0.000184144	0.00017009	0.000157036	0.000144992	0.000133969
16	0.000746865	0.000745488	0.000742743	0.000738652	0.000733246	0.000726566	0.000718661	0.000709593	0.000699429	0.000688246	0.00067613	0.000663171	0.000649466	0.00063512	0.000620237	0.000604929	0.000589308	0.000573486	0.000557576	0.000541686	0.000525924	0.000510388	0.000495174	0.000480365	0.000466035	0.000452247	0.000439048	0.000426475	0.000414546	0.000403269	0.000392635	0.000382625	0.000373207	0.000364345	0.000355993	0.000348109	0.000340649	0.000333576	0.000326864	0.000325488	0.000339301	0.000353705	0.000368577	0.000383823	0.000399368	0.000415161	0.000431165	0.000447358	0.000463727
17	0.0012816	0.00128112	0.00128018	0.00127876	0.00127688	0.00127453	0.00127171	0.00126843	0.00126469	0.0012605	0.00125586	0.00125077	0.00124525	0.00123929	0.0012329	0.00122609	0.00121888	0.00121126	0.00120324	0.00119484	0.00118606	0.00117691	0.0011674	0.00115754	0.00114734	0.0011368	0.00112594	0.00111476	0.00110328	0.00109148	0.00107939	0.00106701	0.00105433	0.00104138	0.00102814	0.00101462	0.00100083	0.000986763	0.000972421	0.000957804	0.000942915	0.000927753	0.000912319	0.000896614	0.00088064	0.000864399	0.000847894	0.000831129	0.000814109
18	0.00103126	0.00103055	0.00102911	0.00102697	0.00102413	0.00102059	0.00101636	0.00101146	0.00100591	0.000999708	0.000992885	0.000985456	0.000977444	0.00096887	0.000959758	0.000950131	0.000940015	0.000929435	0.000918417	0.000906985	0.000895165	0.000882982	0.000870458	0.000857615	0.000844473	0.000831051	0.000817366	0.000803431	0.000789258	0.000774856	0.000760232	0.000745391	0.000730333	0.000715058	0.000699564	0.000683846	0.0006679	0.000651717	0.000635291	0.000618615	0.00060168	0.000584483	0.000567016	0.000549279	0.000531269	0.00051299	0.000494447	0.00047565	0.00045661
19	0.00110771	0.00110572	0.00110175	0.00109583	0.00108798	0.00107825	0.00106668	0.00105335	0.00103832	0.00102167	0.00100348	0.000983853	0.000962886	0.000940682	0.000917351	0.000893006	0.000867763	0.000841739	0.000815054	0.000787827	0.000760176	0.000732218	0.000704068	0.000675838	0.000647637	0.000619569	0.000591733	0.000564224	0.000537132	0.000510538	0.000484518	0.000459144	0.000434477	0.000410574	0.000387485	0.000365251	0.000343908	0.000323484	0.000304	0.000285471	0.000267905	0.000251304	0.000235663	0.00022097	0.00020721	0.000194358	0.000182387	0.000171264	0.00016095
20	0.000949114	0.000947639	0.000944698	0.000940305	0.000934481	0.000927255	0.000918662	0.000908745	0.000897552	0.000885135	0.000871554	0.000856872	0.000841157	0.00082448	0.000806916	0.000788541	0.000769435	0.000749678	0.000729351	0.000708535	0.00068731	0.000665758	0.000643957	0.000621982	0.00059991	0.000577812	0.000555756	0.000533807	0.000512028	0.000490477	0.000469206	0.000448267	0.000427703	0.000407557	0.000387864	0.000368658	0.000349967	0.000331816	0.000314223	0.000297207	0.00028078	0.000264952	0.00024973	0.000235118	0.000221118	0.00020773	0.00019495	0.000182777	0.000171205
[truncated: 2,951 more columns]

## Sheet: Figure 2b
Figure 2a		Figure 2b
Diagram		Trial
		1	0.000441288	0.000440475	0.000438855	0.000436442	0.000433257	0.000429326	0.000424682	0.000419366	0.000413421	0.000406898	0.000399853	0.000392346	0.00038444	0.000376204	0.000367707	0.000359023	0.000350225	0.000341389	0.000332591	0.000323904	0.0003154	0.00030715	0.000299219	0.000291668	0.00028455	0.000277913	0.000271796	0.000266229	0.000261233	0.000256819	0.000252989	0.000249734	0.00024704	0.000244885	0.00024324	0.000242075	0.000241355	0.000241047	0.000241117	0.000241536	0.000242274	0.00024331	0.000244625	0.000246205	0.000248041	0.000250131	0.000252474
		2	0.000179126	0.000180642	0.000183619	0.000187953	0.0001935	0.000200098	0.000207573	0.000215752	0.000224472	0.000233581	0.000242946	0.000260298	0.000280207	0.000299458	0.00031801	0.000335822	0.000352853	0.000369067	0.00038443	0.000398908	0.00041247	0.00042509	0.00043674	0.000447398	0.000457041	0.000465652	0.000473213	0.000479711	0.000485134	0.000489474	0.000492723	0.000494878	0.000495938	0.000495904	0.00049478	0.000492575	0.000489296	0.000484958	0.000479575	0.000473165	0.00046575	0.000457354	0.000448003	0.000437728	0.00042656	0.000414535	0.000401691
		3	0.0009136	0.000912447	0.000910147	0.000906707	0.000902141	0.000896467	0.000889706	0.000881884	0.000873031	0.00086318	0.000852368	0.000840636	0.000828028	0.000814589	0.000800369	0.000785419	0.000769794	0.000753549	0.000736741	0.000719429	0.000701673	0.000683532	0.000665067	0.000646341	0.000627413	0.000608344	0.000589195	0.000570025	0.000550892	0.000531853	0.000512963	0.000494277	0.000475846	0.000457721	0.000439949	0.000422574	0.000405641	0.000389188	0.000373253	0.000357868	0.000343066	0.000328871	0.000315308	0.000302395	0.000290148	0.000278575	0.000267684
		4	0.000920728	0.00091882	0.000915011	0.000909318	0.000901764	0.000892379	0.000881203	0.00086828	0.000853663	0.000837411	0.000819588	0.000800266	0.00077952	0.000757433	0.000734088	0.000709576	0.00068399	0.000657424	0.000629977	0.000601749	0.000572841	0.000543354	0.000513391	0.000483053	0.00045244	0.000421653	0.000390789	0.000359944	0.000329212	0.000298682	0.000272211	0.000254888	0.000238863	0.000224249	0.000211142	0.000199617	0.000189717	0.000181444	0.000174755	0.000169554	0.000165701	0.000163018	0.000161303	0.000160341	0.000159925	0.000159861	0.000159981
		5	0.00130459	0.00130279	0.00129919	0.00129382	0.00128671	0.00127787	0.00126736	0.00125523	0.00124153	0.00122633	0.00120969	0.00119168	0.0011724	0.00115193	0.00113034	0.00110774	0.00108422	0.00105986	0.00103478	0.00100905	0.000982787	0.000956074	0.000929006	0.000901674	0.000874166	0.000846566	0.000818954	0.000791408	0.000763999	0.000736794	0.000709857	0.000683244	0.000657009	0.000631197	0.000605851	0.000581721	0.000558568	0.000535993	0.00051402	0.000492666	0.000471941	0.000451851	0.000432397	0.000413574	0.000395373	0.00037778	0.000360779
		6	0.00161087	0.00160787	0.00160187	0.00159291	0.00158101	0.00156624	0.00154866	0.00152833	0.00150535	0.00147982	0.00145184	0.00142153	0.00138904	0.00135449	0.00131804	0.00127985	0.0012401	0.00119896	0.00115662	0.0011133	0.0010692	0.00102453	0.00097955	0.000934489	0.000889615	0.000845205	0.000801554	0.00075898	0.000717818	0.000678429	0.000641195	0.000606518	0.000574811	0.000546483	0.00052192	0.000501456	0.000485337	0.000473683	0.000466469	0.000463509	0.00046447	0.000468901	0.000476276	0.000486034	0.000497622	0.000510518	0.000524248
		7	0.000959583	0.000958164	0.000955333	0.000951105	0.000945502	0.000938553	0.000930295	0.00092077	0.000910028	0.000898122	0.000885112	0.000871065	0.000856049	0.000840137	0.000823406	0.000805935	0.000787806	0.000769101	0.000749904	0.000730301	0.000710373	0.000690205	0.000669879	0.000649473	0.000629066	0.000608731	0.000588541	0.000568561	0.000548855	0.000529482	0.000510494	0.00049194	0.000473864	0.000456301	0.000439285	0.000422841	0.00040699	0.000391746	0.000377119	0.000363112	0.000349726	0.000336956	0.000324792	0.000313222	0.000302232	0.000291804	0.00028192
		8	0.000797138	0.00079603	0.000793818	0.000790512	0.000786126	0.000780678	0.000774191	0.000766692	0.000758212	0.000748786	0.000738451	0.00072725	0.000715226	0.000702428	0.000688904	0.000674706	0.000659887	0.000644503	0.000628607	0.000612258	0.00059551	0.000578422	0.000561049	0.000543447	0.000525671	0.000507774	0.000489809	0.000471826	0.000453875	0.000436002	0.000418251	0.000400665	0.000383283	0.000366142	0.000349278	0.000332722	0.000316504	0.000300649	0.000285183	0.000270125	0.000255496	0.00024131	0.000227583	0.000214326	0.000201549	0.000189259	0.000177463
		9	0.00148282	0.00148022	0.00147504	0.00146729	0.00145702	0.00144428	0.00142913	0.00141165	0.00139191	0.00137002	0.00134607	0.0013202	0.00129252	0.00126317	0.00123229	0.00120002	0.00116653	0.00113198	0.00109652	0.00106033	0.00102359	0.000986459	0.000949121	0.000911748	0.000874514	0.000837589	0.000801142	0.000765332	0.000730314	0.000696234	0.000663227	0.000631414	0.000600903	0.000571781	0.000544119	0.000517962	0.000493332	0.000470227	0.000448615	0.000428439	0.000409615	0.000392037	0.000375581	0.000360104	0.000345458	0.000331489	0.000318046
		10	0.000968217	0.000966833	0.000964072	0.000959946	0.000954472	0.000947677	0.000939588	0.000930244	0.000919683	0.000907953	0.000895104	0.000881191	0.000866274	0.000850414	0.000833679	0.000816137	0.000797859	0.000778918	0.000759389	0.000739348	0.000718871	0.000698036	0.000676918	0.000655595	0.00063414	0.000612629	0.000591133	0.000569724	0.000548471	0.000527438	0.000506691	0.00048629	0.000466293	0.000446754	0.000427726	0.000409255	0.000391387	0.000374162	0.000357616	0.000341782	0.000326686	0.000312353	0.0002988	0.00028604	0.00027408	0.00026292	0.000252557
		11	0.00143136	0.00142916	0.00142476	0.00141819	0.00140949	0.00139869	0.00138584	0.00137102	0.00135428	0.00133572	0.00131542	0.00129347	0.00126998	0.00124507	0.00121884	0.00119141	0.00116292	0.00113349	0.00110325	0.00107233	0.00104087	0.001009	0.000976854	0.000944567	0.000912267	0.000880081	0.000848135	0.000816549	0.000787844	0.000760638	0.00073373	0.000707209	0.00068116	0.000655669	0.000630819	0.000606693	0.000583372	0.000560937	0.000539465	0.000519034	0.000499718	0.000481591	0.000464721	0.000449174	0.000435008	0.000422276	0.00041102
		12	0.000892616	0.000891423	0.000889043	0.000885488	0.000880773	0.00087492	0.000867956	0.000859914	0.000850829	0.000840743	0.0008297	0.000817751	0.000804947	0.000791343	0.000776999	0.000761975	0.000746332	0.000730134	0.000713447	0.000696336	0.000678865	0.0006611	0.000643105	0.000624942	0.000606674	0.000588359	0.000570055	0.000551815	0.00053369	0.000515728	0.000497973	0.000480466	0.000463241	0.000446331	0.000429764	0.000413561	0.000397742	0.000382321	0.000367307	0.000352705	0.000338518	0.000324743	0.000311373	0.000298402	0.000285816	0.000273603	0.000261749
		13	0.000426927	0.000426479	0.000425596	0.000424305	0.000422645	0.000420667	0.000418429	0.000416001	0.000413455	0.000410868	0.000408316	0.000405873	0.000403606	0.000401575	0.000399826	0.000398396	0.000397301	0.000396544	0.000396114	0.00039598	0.0003961	0.00039642	0.000396877	0.000397399	0.000397915	0.000398349	0.00039863	0.000398691	0.000398472	0.000397921	0.000396996	0.000395666	0.000393911	0.000397203	0.000407491	0.000416884	0.000425334	0.000432804	0.000439263	0.000444687	0.000449059	0.000452368	0.000454605	0.00045577	0.000455864	0.000454892	0.000452861
		14	0.00060126	0.000600868	0.000600079	0.000598888	0.000597285	0.000595257	0.000592791	0.000589873	0.000586488	0.000582621	0.000578262	0.0005734	0.000568029	0.00056215	0.000555765	0.000548885	0.000551906	0.00055598	0.000559659	0.000562897	0.000565656	0.000567904	0.000569613	0.000570764	0.000571343	0.00057134	0.000570748	0.000569568	0.000567802	0.000565454	0.000562533	0.000559048	0.000555011	0.000550434	0.000545331	0.000539714	0.000533599	0.000527	0.00051993	0.000512404	0.000504435	0.000496038	0.000487225	0.00047801	0.000468408	0.000458434	0.000448101
		15	0.00106368	0.00106207	0.00105887	0.00105409	0.00104775	0.00103987	0.00103051	0.0010197	0.00100749	0.000993931	0.000979094	0.000963042	0.000945848	0.000927585	0.000908334	0.000888177	0.000867199	0.000845487	0.000823129	0.000800213	0.000776831	0.000753069	0.000729017	0.000704762	0.000680388	0.000655979	0.000631615	0.000607372	0.000583325	0.000559545	0.000536097	0.000513044	0.000490445	0.000468354	0.000446821	0.000425891	0.000405606	0.000386003	0.000367115	0.000348972	0.000331599	0.000315019	0.000299251	0.00028431	0.000270208	0.000256956	0.000244559
		16	0.00159716	0.00159506	0.00159089	0.00158465	0.00157636	0.00156608	0.00155383	0.00153966	0.00152365	0.00150585	0.00148635	0.00146522	0.00144256	0.00141847	0.00139305	0.00136642	0.00133871	0.00131003	0.00128053	0.00125035	0.00121965	0.00118857	0.00115728	0.00112595	0.00109475	0.00106387	0.0010335	0.00100382	0.000975017	0.000947294	0.000920841	0.000895843	0.000872484	0.000850933	0.000831346	0.000813858	0.000798581	0.000785599	0.000774961	0.000766684	0.000760749	0.0007571	0.00075565	0.000756281	0.000758849	0.000763194	0.000769141
		17	0.000978709	0.000976937	0.000973405	0.00096813	0.000961142	0.000952479	0.000943198	0.000932708	0.000920859	0.000907704	0.000893302	0.000877717	0.000861017	0.000843276	0.000824568	0.000804973	0.000784572	0.000763447	0.000741684	0.000719368	0.000696584	0.000673417	0.000649952	0.000626272	0.000602459	0.000578592	0.000554747	0.000530999	0.000507419	0.000484073	0.000461026	0.000438336	0.000416059	0.000394246	0.000372945	0.000352198	0.000332042	0.000312513	0.000293639	0.000275446	0.000257955	0.000241185	0.000225149	0.000209858	0.000195319	0.000181537	0.000168514
		18	0.00102409	0.00102245	0.0010192	0.00101435	0.00100795	0.00100006	0.000990752	0.000980104	0.000968214	0.000955192	0.000941156	0.000926237	0.000910574	0.000894314	0.00087761	0.000860621	0.000843507	0.00082643	0.00080955	0.000793022	0.000776992	0.000761595	0.000746954	0.000733173	0.000720335	0.000708499	0.000697703	0.000687954	0.000679236	0.000671506	0.000664696	0.000658718	0.000653466	0.000648819	0.000644645	0.000640808	0.000637169	0.00063359	0.00062994	0.000626095	0.000621942	0.000617379	0.000612321	0.000606693	0.000600441	0.000593523	0.000585914
		19	0.000829279	0.000827681	0.000824493	0.000819731	0.000813419	0.000805587	0.000796273	0.000785523	0.000773388	0.000759926	0.000745201	0.000729279	0.000712235	0.000694144	0.000675087	0.000655146	0.000634406	0.000612952	0.000590871	0.00056825	0.000545175	0.00052173	0.000498	0.000474067	0.000451438	0.000432601	0.000413891	0.000395377	0.000377123	0.000359193	0.000341648	0.000324547	0.000307948	0.000291906	0.000276477	0.000261714	0.00024767	0.000234399	0.000221953	0.000210384	0.000199744	0.000190081	0.000181441	0.000173862	0.000167376	0.000161998	0.000157732
		20	0.000335272	0.000334761	0.000333741	0.00033222	0.000330205	0.000327708	0.000324745	0.000321331	0.000317487	0.000313235	0.000308596	0.000303597	0.000298265	0.000292627	0.000286711	0.000280548	0.000274166	0.000267596	0.000260867	0.000254008	0.000247049	0.000240016	0.000232936	0.000225836	0.000218739	0.000211669	0.000204647	0.000197694	0.000190827	0.000184063	0.000177419	0.000170908	0.000164543	0.000158334	0.000152292	0.000146426	0.000140743	0.00013525	0.000129952	0.000124855	0.000119961	0.000115275	0.000110798	0.000106533	0.00010248	9.86404e-05	9.50127e-05
		21	0.000568174	0.000566846	0.000564195	0.000560232	0.000554973	0.00054844	0.000540659	0.000531663	0.000521488	0.000510176	0.000497771	0.000484325	0.000469891	0.000458464	0.000448125	0.00043729	0.000426007	0.000414331	0.000402319	0.000390031	0.000377531	0.000364889	0.000352174	0.000339463	0.000326834	0.000314369	0.000302156	0.000290283	0.000278842	0.000267926	0.000257628	0.000248042	0.000239254	0.000231346	0.000224389	0.000218438	0.000213532	0.000209687	0.000206896	0.000205131	0.000204338	0.000204448	0.000205375	0.000207024	0.000209296	0.000212092	0.000215316
		22	0.000270368	0.000269527	0.00026785	0.000265345	0.000262027	0.000257913	0.000253028	0.000247398	0.000241057	0.000234042	0.000226396	0.000218166	0.000209408	0.000200181	0.000190554	0.000180603	0.000170415	0.000160089	0.00014974	0.000139502	0.000129535	0.000120027	0.000111203	0.000103326	9.66875e-05	9.15897e-05	8.82968e-05	8.69768e-05	8.76485e-05	9.01686e-05	9.42675e-05	9.96124e-05	0.000105866	0.000112722	0.000119921	0.00012725	0.000134536	0.000141642	0.00014846	0.000154902	0.000160901	0.000166404	0.000171375	0.000175789	0.000179631	0.000182901	0.000185608
		23	0.000634599	0.000633035	0.000629917	0.000625262	0.000619094	0.000611447	0.000602364	0.000591895	0.000580096	0.000567033	0.000552778	0.000537411	0.000521017	0.000503689	0.000485527	0.000466635	0.000447126	0.00042712	0.000406741	0.000386124	0.000365413	0.000344761	0.000324334	0.000304312	0.000284893	0.000266296	0.00024876	0.000232548	0.000217942	0.000205232	0.0001947	0.000186585	0.000181047	0.000178135	0.000177762	0.000179711	0.00018367	0.000189273	0.000196143	0.000203924	0.0002123	0.000221	0.000229797	0.000238506	0.000246978	0.000255093	0.000262755
		24	0.00200458	0.00200142	0.00199511	0.00198567	0.00197315	0.0019576	0.00193907	0.00191765	0.00189341	0.00186646	0.0018369	0.00180485	0.00177043	0.00173378	0.00169505	0.00165439	0.00161195	0.00156789	0.0015224	0.00147563	0.00142777	0.001379	0.00132949	0.00127945	0.00122904	0.00117846	0.00112789	0.00107752	0.00102752	0.000978084	0.000929385	0.0008816	0.000834902	0.00078946	0.00074544	0.000703005	0.000662313	0.000623518	0.00058677	0.00055221	0.000519973	0.000490185	0.000462957	0.000438384	0.00041654	0.000397471	0.000381192
		25	0.00181252	0.00180995	0.00180483	0.00179717	0.001787	0.00177436	0.0017593	0.00174187	0.00172511	0.00171053	0.00169446	0.00167694	0.00165801	0.00163772	0.00161613	0.00159327	0.00156922	0.00154402	0.00151774	0.00149043	0.00146218	0.00143303	0.00140306	0.00137234	0.00134094	0.00130893	0.00127639	0.00124338	0.00120998	0.00117626	0.00114231	0.00110818	0.00107396	0.00103971	0.0010055	0.000971417	0.000937515	0.000903863	0.000870526	0.000837568	0.000805049	0.000773026	0.000741554	0.000710686	0.000680471	0.000650953	0.000622176
		26	0.000547371	0.000545994	0.000543249	0.000539154	0.000533733	0.000527021	0.000519062	0.000509907	0.000499618	0.000488264	0.000475924	0.000462688	0.000448654	0.000433933	0.000418643	0.00040292	0.000386909	0.00037077	0.000354679	0.000338828	0.000323427	0.000308701	0.000294889	0.000282241	0.00027101	0.000261433	0.000253724	0.000248047	0.000244498	0.000243092	0.000243759	0.000246346	0.000250637	0.000256373	0.000263273	0.000271055	0.000279448	0.000288203	0.000297096	0.00030593	0.000314533	0.000322759	0.000330483	0.000337603	0.000344032	0.0003497	0.000354553
		27	0.0011556	0.00115391	0.00115054	0.0011455	0.00113882	0.00113054	0.00112071	0.00110937	0.00109659	0.00108243	0.00106698	0.0010503	0.00103249	0.00101364	0.00099384	0.000973189	0.000951786	0.000929736	0.000907139	0.000884101	0.000860723	0.000837107	0.000813352	0.000789555	0.000765808	0.000742202	0.000718821	0.000695743	0.000673043	0.000650789	0.000629041	0.000607854	0.000587274	0.000567343	0.000548091	0.000529544	0.000511721	0.00049463	0.000478277	0.000462657	0.000447762	0.000433576	0.000420081	0.00040725	0.000395057	0.000383469	0.000372454
		28	0.00207692	0.00207531	0.00207209	0.00206727	0.00206085	0.00205285	0.00204329	0.00203217	0.00201953	0.00200538	0.00198974	0.00197266	0.00195415	0.00193425	0.00191301	0.00189044	0.00186661	0.00184154	0.00181528	0.00178788	0.00175938	0.00172984	0.0016993	0.00166781	0.00163543	0.00160221	0.00156819	0.00153345	0.00149802	0.00146197	0.00142534	0.00138819	0.00135059	0.00131257	0.0012742	0.00123552	0.0011966	0.00115749	0.00111824	0.00107891	0.00103956	0.00100023	0.00096099	0.000921892	0.000882994	0.000844358	0.000806042
		29	0.00133039	0.00132834	0.00132425	0.00131814	0.00131003	0.00129995	0.00128795	0.00127407	0.00125837	0.0012409	0.00122175	0.00120097	0.00117866	0.00115489	0.00112975	0.00110335	0.00107577	0.00104711	0.00101749	0.000986989	0.000955726	0.000923805	0.000891331	0.000858408	0.000825143	0.000791638	0.000757995	0.000724314	0.000690694	0.000657229	0.000624013	0.000591136	0.000558686	0.00052675	0.00049541	0.000464749	0.00043485	0.000405793	0.000377662	0.000354252	0.000336071	0.000319103	0.000303358	0.00028884	0.000275541	0.000263449	0.000252542
		30	0.000365648	0.00036544	0.000365023	0.000364394	0.00036355	0.000362486	0.000361197	0.000359677	0.000357919	0.000355915	0.000353658	0.000351141	0.000348355	0.000345294	0.000341951	0.000338319	0.000334393	0.000330169	0.000325644	0.000320815	0.000315682	0.000310246	0.000304507	0.000298471	0.000292142	0.000285526	0.000278633	0.000271471	0.000264051	0.000256387	0.000248491	0.000240379	0.000232067	0.000223572	0.000214912	0.000206107	0.000197177	0.000188141	0.000179021	0.00016984	0.000160617	0.000151377	0.000142141	0.000132931	0.000124325	0.000120225	0.000116114
[truncated: 2,953 more columns]

## Sheet: Figure 2c
Figure 2c
Before	After
0	0.20202
0	0.0757576
0.0252525	0.0505051
0	0.10101
0	0.0757576
0	0.176768
0	0
0	0.10101
0	0.126263
0.0252525	0.20202
0	0.176768
0	0.0505051
0	0.10101
0.0252525	0.176768
0	0.0505051
0.0252525	0.0252525
0	0.126263
0	0
0	0.176768
0.0757576	0.10101
0.0757576	0.0757576
0.126263	0.126263
0.10101	0.0505051
0	0.10101
0.0757576	0.0252525
0.277778	0
0.176768	0.151515
0	0.0252525
0	0.0252525
0.0252525	0.0252525
0	0
0	0.0252525
0.0252525	0.0252525
0	0.0252525
0	0.0252525
0.0252525	0
0.0252525	0.0505051
0.0252525	0.0757576
0	0.0252525
0.0252525	0.0505051
0.0757576	0.10101
0	0.0757576
0.0252525	0.0252525
0.0505051	0.0252525
0.0252525	0.0252525
0.0252525	0.0505051
0.0252525	0.0252525
0	0.0252525
0	0.0505051
0	0.0252525
0.0252525	0.0757576
0	0.0505051
0	0.0505051
0	0
0.0252525	0.0252525
0.0252525	0.0757576
0.0505051	0.0252525
0.0757576	0.0252525
0.0252525	0.0505051
0.0252525	0.126263
0.0252525	0.0252525
0.0505051	0.10101
0.0505051	0.0505051
0.0757576	0.0252525
0	0.0505051
0.10101	0.0757576
0.0505051	0.0252525
0.0757576	0.0757576
0	0.0252525
0.10101	0.10101
0.0757576	0.0505051
0.0252525	0.0757576
0.0757576	0.0505051
0.0252525	0.0505051
0.0252525	0
	0.151515
	0.0505051
	0.227273
	0.0757576
	0
	0.0757576
	0.10101
	0.10101
	0.0252525

## Sheet: Figure 3
Figure 3a										Figure 3d					Figure 3e
	Before				After					before		after			before		after
	Osc		No osc		Osc		No osc			single trial	mean	single trial	mean		single trial	mean	single trial	mean
Time (s)	signal	sem	signal	sem	signal	sem				350	610	280	753.077		0.00100699	0.00109207	0.00103873	0.00119878
0.01	1.01018	0.000475351	1.01072	0.000655004	1.0105	0.000428225	1.00932	0.000997697		210	844.545	1080	1655.6		0.00085252	0.000859591	0.00122467	0.000954468
0.02	1.00872	0.00053309	1.00909	0.000696259	1.009	0.000472307	1.00794	0.00096		1010	600	1440	1076.52		0.0010656	0.000626087	0.0013403	0.00106008
0.03	1.00646	0.000521766	1.00683	0.000693428	1.00669	0.000450681	1.00562	0.00089073		600	740.714	660	994.762		0.00134414	0.000660524	0.00120518	0.000707596
0.04	1.00518	0.000512772	1.00542	0.00069188	1.00535	0.000428919	1.00422	0.000857555		600	766.429	320	832		0.00098727	0.000815236	0.00117564	0.000964431
0.05	1.00431	0.000505344	1.00464	0.000649292	1.00447	0.000410806	1.00336	0.000851822		1060	901	1180	1118.72		0.00127598	0.000795438	0.00130563	0.000958759
0.06	1.00364	0.000525981	1.00407	0.00065051	1.00382	0.000426499	1.00268	0.000783199		270	500	430	731.667		0.000956252	0.000583542	0.00110839	0.000700103
0.07	1.00319	0.000500106	1.00375	0.000578376	1.00337	0.0004058	1.00226	0.00076684		330		340			0.00118247		0.00111509
0.08	1.00292	0.000466085	1.00339	0.000543639	1.00305	0.000384146	1.00193	0.000789909		820		1030			0.00110145		0.00122884
0.09	1.00272	0.000468439	1.00322	0.000484213	1.00281	0.000379311	1.00176	0.000718053		850		1360			0.00114807		0.00137653
0.1	1.00263	0.000469457	1.00307	0.000461177	1.00269	0.000385336	1.00164	0.000716899		270		400			0.00042749		0.00111872
0.11	1.00255	0.000465284	1.00285	0.000412026	1.00257	0.000372842	1.00154	0.000718749		700		920			0.000840169		0.00133941
0.12	1.00256	0.000442591	1.00272	0.000399194	1.00253	0.000355484	1.00147	0.000722673		1050		350			0.000968739		0.00100699
0.13	1.00234	0.000461276	1.00257	0.000395219	1.00236	0.000364322	1.00146	0.000704957		1020		1820			0.00136465		0.00122778
0.14	1.00209	0.000465288	1.0023	0.000397246	1.00208	0.000362514	1.00132	0.000760213		990		1540			0.00095111		0.00111185
0.15	1.00184	0.000420834	1.00215	0.000422424	1.00184	0.000338146	1.00127	0.000744027		930		1320			0.00134833		0.00113156
0.16	1.0016	0.000435189	1.00205	0.000420555	1.00164	0.000352573	1.00123	0.000774855		830		840			0.000993204		0.000872778
0.17	1.00146	0.000440474	1.00194	0.000412751	1.00151	0.000355904	1.00121	0.00079599		560		1000			0.000675553		0.000848063
0.18	1.00135	0.000456215	1.00175	0.000376617	1.00139	0.000355261	1.00113	0.000812911		820		1930			0.000984157		0.000886083
0.19	1.00123	0.000455357	1.00167	0.000341562	1.00133	0.000349381	1.00115	0.000804428		2810		2040			0.00118421		0.000892992
0.2	1.00116	0.000479442	1.00164	0.000311627	1.00131	0.000362659	1.00111	0.000780446		950		1300			0.00116815		0.000883151
0.21	1.00106	0.000490258	1.00162	0.000310386	1.00127	0.000373938	1.0011	0.000767734		560		1690			0.000624489		0.000978047
0.22	1.00107	0.000488685	1.00157	0.000302914	1.0013	0.000371067	1.00099	0.000771751		460		1600			0.000522875		0.00101282
0.23	1.00092	0.00049192	1.00167	0.00034054	1.00124	0.000386189	1.00098	0.000723503		310		1520			0.000411818		0.00116533
0.24	1.00077	0.000480767	1.00178	0.000329794	1.00115	0.000388708	1.00097	0.000697782		650		1300			0.000632804		0.000945321
0.25	1.00067	0.000498172	1.00165	0.000292327	1.001	0.000391479	1.00091	0.000642452		800		1850			0.000995832		0.0007221
0.26	1.00059	0.00045203	1.00148	0.000295586	1.00087	0.000357722	1.00084	0.000554945		470		1910			0.000464505		0.000919816
0.27	1.00057	0.000482262	1.00139	0.000279906	1.00081	0.00037163	1.00069	0.000516473		910		1930			0.00101384		0.000879108
0.28	1.0006	0.000529133	1.00133	0.000252118	1.00083	0.00039843	1.00047	0.000411432		790		2640			0.000956634		0.000797944
0.29	1.0006	0.000531149	1.00118	0.000262125	1.0008	0.000398733	1.00038	0.000300666		260		1850			0.000594623		0.00114511
0.3	1.00063	0.000522194	1.00112	0.000251736	1.00081	0.000389022	1.00032	0.000267178		1470		1630			0.000928004		0.00100439
0.31	1.00067	0.000468961	1.001	0.000280738	1.00082	0.000349723	1.00018	0.000221901		970		1810			0.000859822		0.00108419
0.32	1.00066	0.000412316	1.00109	0.000291711	1.00081	0.000314867	1.00014	0.000191311		680		1810			0.000698893		0.00114098
0.33	1.00078	0.000379003	1.00098	0.000314777	1.00085	0.000293341	1.00014	0.000172		370		1860			0.000437115		0.00116792
0.34	1.0007	0.000347975	1.00093	0.000321466	1.00074	0.000279042	0.999942	0.000170364		1810		1770			0.000952223		0.000828472
0.35	1.00077	0.000294182	1.00083	0.000330054	1.00077	0.000246905	0.999926	0.000178623		230		1730			0.000807797		0.00090055
0.36	1.00089	0.000320126	1.0008	0.000303499	1.00088	0.000249963	0.999912	0.000223504		790		2250			0.00103136		0.000360896
0.37	1.0011	0.000322043	1.00076	0.000309705	1.00101	0.000253931	0.999928	0.000245752		220		450			0.000388117		0.000487965
0.38	1.00107	0.00033468	1.00084	0.000285004	1.00103	0.000255403	0.999864	0.000257655		1490		470			0.000348545		0.00095298
0.39	1.00099	0.000375255	1.00076	0.000282544	1.00097	0.000281571	0.999924	0.0002524		400		1330			0.000289587		0.00176729
0.4	1.00091	0.000359258	1.00075	0.000277718	1.0009	0.00026986	0.99993	0.000270814		240		1530			0.000408309		0.00133478
0.41	1.00103	0.000310178	1.00077	0.000270888	1.00097	0.000235906	0.999946	0.000215745		240		1020			0.000361961		0.00183102
0.42	1.00094	0.000268701	1.00086	0.000272864	1.0009	0.000211329	0.999986	0.00021087		260		1230			0.000401358		0.00152636
0.43	1.00088	0.000257874	1.00094	0.000301057	1.00087	0.000218818	1.00002	0.000241131		280		1810			0.00138777		0.00141417
0.44	1.00091	0.000296651	1.00085	0.000353838	1.00087	0.000271217	1.00007	0.000308065		410		1010			0.000716201		0.0011946
0.45	1.00101	0.000299431	1.00077	0.000342754	1.00092	0.000273339	1.00012	0.000385129		220		1810			0.000390956		0.00117318
0.46	1.00105	0.000305483	1.00071	0.000345824	1.00093	0.000284973	1.00017	0.00044303		1360		830			0.000836648		0.00160727
0.47	1.00102	0.000308474	1.00055	0.000393176	1.00082	0.000310312	1.00011	0.000445646		740		1410			0.00061301		0.00130302
0.48	1.00087	0.000284631	1.00043	0.000409541	1.00066	0.000303793	1.00016	0.000487508		410		1810			0.000715274		0.00142153
0.49	1.00081	0.000271135	1.00038	0.000364442	1.00057	0.000287864	1.00019	0.000583589		830		1630			0.000788499		0.00114748
0.5	1.00071	0.000293814	1.00039	0.000372786	1.00045	0.000297315	1.00029	0.000577749		430		1240			0.000323497		0.000624895
0.51	1.00059	0.000338307	1.00042	0.000358217	1.00039	0.000314565	1.00044	0.000530268		590		570			0.000548159		0.000538864
0.52	1.00053	0.000374572	1.00033	0.000372046	1.00032	0.000344434	1.00044	0.000569898		1390		490			0.000802028		0.000841899
0.53	1.00061	0.00037759	1.00025	0.00033589	1.00039	0.000337303	1.00056	0.000529481		270		1620			0.000577808		0.000332375
0.54	1.00076	0.000357893	1.00021	0.00034528	1.00049	0.000332262	1.00059	0.000514494		620		270			0.000261019		0.000800075
0.55	1.00072	0.000338414	1.00019	0.000347214	1.00048	0.000320053	1.00065	0.0005147		1220		680			0.000843375		0.000756832
0.56	1.00071	0.000313955	1.00008	0.000359995	1.00046	0.000314404	1.00063	0.000520715		620		810			0.000767416		0.0010775
0.57	1.00069	0.000309665	1.00001	0.000401781	1.00039	0.000330616	1.00063	0.000498754		290		1220			0.00106345		0.000753411
0.58	1.00076	0.000287869	1.00002	0.000436738	1.00043	0.000340113	1.00064	0.000469046		1040		210			0.000342472		0.000434266
0.59	1.00071	0.000272553	1.00013	0.000424851	1.00042	0.000324495	1.00063	0.000489024		730		1320			0.00169532		0.000372875
0.6	1.00076	0.000285865	1.00016	0.000410532	1.00047	0.000328011	1.00055	0.000506652		1190		440			0.000916821		0.000586183
0.61	1.00073	0.000288162	1.00006	0.000401351	1.00045	0.000321003	1.00053	0.000495112		260		420			0.000847286		0.000725676
0.62	1.00087	0.000306212	1.00006	0.000418319	1.00057	0.000341846	1.0005	0.000565247		1510		620			0.000846213		0.000605086
0.63	1.00088	0.000325081	0.999977	0.000456283	1.00054	0.000369197	1.00049	0.000560978		1510		690			0.00120137		0.000575301
0.64	1.00077	0.000325615	0.999971	0.000463024	1.00047	0.000371469	1.00044	0.000589149		1340		670			0.000737578		0.000621876
0.65	1.00085	0.00035171	1.00006	0.000436578	1.00057	0.000374338	1.00054	0.00059724		750		210			0.000572125		0.000781804
0.66	1.00101	0.00039267	1.00023	0.000426505	1.00074	0.000386534	1.0006	0.000653149		1040		590			0.00125339		0.000805085
0.67	1.00107	0.000409806	1.00025	0.000375208	1.00078	0.000381853	1.00054	0.000664632		590		1270			0.000653927		0.0007622
0.68	1.00107	0.00045489	1.00035	0.000349379	1.00082	0.00039474	1.0005	0.000697854		280		650			0.000939927		0.000846209
0.69	1.00107	0.000498854	1.00035	0.000328105	1.00082	0.000414045	1.00052	0.000719113		450		1360			0.000892839		0.00098309
0.7	1.00119	0.000550098	1.00034	0.000328969	1.00093	0.000447559	1.0004	0.000721803		1510		1480			0.000535176		0.000930148
0.71	1.00116	0.000575404	1.00025	0.000326965	1.00089	0.000461818	1.00038	0.000737005		500		690			0.000416019		0.000845299
0.72	1.00113	0.000579643	1.00012	0.000340686	1.00083	0.000463618	1.00027	0.000715698		770		1820			0.000847318		0.000629609
0.73	1.00104	0.00057531	1.00005	0.000345383	1.00079	0.000453419	1.00024	0.000742698		440		1840			0.00102372		0.000576727
0.74	1.00112	0.000554683	1.00008	0.000377556	1.00085	0.00043736	1.00016	0.000715961		510		1430			0.00102781		0.000879269
0.75	1.00116	0.00054941	1.00003	0.000369365	1.00087	0.000431797	1.00005	0.00072533		460		1600			0.00111557		0.000850284
0.76	1.00113	0.000500485	1.00009	0.000314691	1.00086	0.000394977	0.999962	0.000765862		660		330			0.000593848		0.000760587
0.77	1.00106	0.000471213	1.00001	0.000287176	1.00075	0.000374882	0.999974	0.000782097		890		590			0.000385026		0.00030701
0.78	1.00103	0.000454093	1.00002	0.000264909	1.00073	0.000356441	0.999904	0.000777699		750		890			0.000470312		0.00078134
0.79	1.0011	0.000426395	0.999993	0.000276008	1.00076	0.000341049	0.999952	0.000759279		1510		1660			0.000534535		0.00114275
0.8	1.00101	0.0003795	0.99999	0.000285644	1.00071	0.000303333	0.999994	0.000715148		730		1830			0.000691339		0.00135925
0.81	1.00099	0.000350782	0.99991	0.000292116	1.00063	0.000292467	1.00002	0.000708802		450		250			0.000918269		0.000830674
0.82	1.00099	0.000304433	0.999859	0.000309563	1.00061	0.000274758	1.00004	0.000660276		350		1300			0.000631445		0.000818445
0.83	1.00103	0.000304118	0.999854	0.000328426	1.00064	0.00028568	1.00014	0.000638385		310		950			0.00110648		0.00228173
0.84	1.00101	0.00027406	0.99986	0.000356386	1.00059	0.000286759	1.00021	0.000622575		220		980			0.000299779		0.000643805
0.85	1.00085	0.000263661	0.999837	0.00037722	1.00044	0.000283723	1.00024	0.000610052		1330		1330			0.00112618		0.00225579
0.86	1.00077	0.000293211	0.99982	0.000366327	1.00039	0.000286316	1.00032	0.00058258		870		550			0.000571551		0.000549745
0.87	1.00077	0.000275233	0.999936	0.000391785	1.00043	0.000282394	1.00028	0.0005537		550		1510			0.000757215		0.00255914
0.88	1.00074	0.000299255	1.00007	0.000357106	1.00048	0.000275809	1.00025	0.000600513		920		450			0.00117469		0.00228248
0.89	1.00076	0.000333046	1.00022	0.000335953	1.00054	0.000290976	1.00032	0.00061399		310		1510			0.00046601		0.00220166
0.9	1.00078	0.000351437	1.00021	0.00036286	1.00053	0.000317057	1.00037	0.000617109		1510		340			0.000804441		0.000609215
0.91	1.00065	0.000315289	1.00018	0.000388448	1.00038	0.000308354	1.00034	0.000643894		530		1510			0.00129244		0.00197116
0.92	1.00074	0.000336035	1.00013	0.000407921	1.00041	0.000338973	1.00018	0.000626463		530		1510			0.000666632		0.00196512
0.93	1.00071	0.000369232	1.00014	0.000378207	1.00037	0.000348459	1.00018	0.000625239		740		1510			0.000919609		0.000800891
0.94	1.00069	0.00039321	1.00025	0.000352015	1.00038	0.000347759	1.00016	0.000673175		1510		460			0.000289156		0.000439384
0.95	1.00078	0.000407497	1.00033	0.000306776	1.0005	0.000339337	1.00018	0.000737466		450		1510			0.000264257		0.00154281
0.96	1.00083	0.000447739	1.00043	0.000321904	1.00059	0.000364909	1.00022	0.000770859		1180		1510			0.000275769		0.00124919
0.97	1.00093	0.000467443	1.00048	0.000279424	1.00069	0.000366906	1.00004	0.000769172		1100		720			0.000745851		0.000500659
0.98	1.00094	0.000449564	1.00058	0.000274309	1.00073	0.000351525	0.999892	0.000782582		1150		270			0.000816223		0.000848637
0.99	1.00104	0.000475285	1.00058	0.000245897	1.0008	0.000366821	0.99982	0.00076399		640		1060			0.000255518		0.000607319
1	1.00107	0.000520775	1.00056	0.000235794	1.00083	0.000395581	0.999668	0.000758508		280		1510			0.000631651		0.00133335
1.01	1.00106	0.000572641	1.00063	0.000231025	1.00083	0.000431003	0.99964	0.00072432		250		380			0.00105384		0.000899419
1.02	1.00095	0.000622532	1.00056	0.000212343	1.00075	0.000462623	0.999536	0.000737988		230		540					0.00062149
1.03	1.00094	0.000687033	1.00061	0.000216946	1.00076	0.00050871	0.999394	0.000723807		680		400					0.000728519
1.04	1.00092	0.000677978	1.00064	0.000230821	1.00074	0.000504512	0.999312	0.000752219		860		1250					0.000557559
1.05	1.00084	0.000689291	1.00071	0.00022306	1.00073	0.000510227	0.999248	0.000773663		270		1510					0.00109726
1.06	1.00072	0.000692009	1.00076	0.000204189	1.00066	0.000506573	0.999262	0.000759746		230		510					0.000848764
1.07	1.0007	0.000698518	1.00067	0.000213635	1.0006	0.000511769	0.999288	0.000741926		530		510					0.000477938
1.08	1.00061	0.000667492	1.00067	0.000224729	1.00053	0.000489374	0.999416	0.000752334		1030		500					0.000663242
1.09	1.00054	0.000650068	1.00064	0.000216129	1.00049	0.000475712	0.99945	0.000760776				1090					0.000775514
1.1	1.00049	0.000646525	1.00072	0.00020145	1.00047	0.00047072	0.999532	0.000735863				1150					0.000644217
1.11	1.00043	0.00065572	1.00072	0.0001719	1.00048	0.000475624	0.99965	0.000659196				380					0.00105504
1.12	1.00048	0.000600692	1.0008	0.000165621	1.00053	0.000434614	0.999738	0.000595117				530					0.000789983
1.13	1.00038	0.000544414	1.00077	0.000169439	1.00048	0.000395147	0.99978	0.000590415				840					0.000620179
1.14	1.00026	0.000529389	1.00079	0.000170735	1.00041	0.000387094	0.999854	0.000627771				650					0.000703217
1.15	1.00016	0.000520248	1.00071	0.000213559	1.00032	0.000383342	0.999826	0.000625233				1020					0.000390291
1.16	0.999999	0.000531933	1.00066	0.00019885	1.00019	0.000393634	0.999784	0.000619432				1250					0.000907371
1.17	0.999973	0.000537955	1.00061	0.000232714	1.00013	0.000397253	0.9998	0.000604409				490					0.000670992
1.18	0.999889	0.000552142	1.00071	0.000256026	1.00011	0.000418559	0.999722	0.000590173				460					0.000628303
1.19	0.999814	0.000578759	1.0008	0.000279633	1.0001	0.000443907	0.999662	0.000594612				360					0.000521427
1.2	0.99983	0.000542275	1.00088	0.000283821	1.00016	0.000426318	0.999588	0.000603079				970					0.000407546
1.21	0.9998	0.000546143	1.00093	0.000284069	1.00013	0.000428681	0.999546	0.000647886				1510					0.000797167
1.22	0.999812	0.000533931	1.00091	0.000259912	1.00013	0.000414351	0.999572	0.000658251				620					0.000798299
1.23	0.999876	0.000503104	1.00089	0.000255002	1.00014	0.000389756	0.99962	0.000718533				320					0.000759805
1.24	0.999826	0.000492119	1.0009	0.000244285	1.00008	0.000382382	0.999618	0.000705503				270					0.000371182
1.25	0.999882	0.000491645	1.0009	0.00023973	1.00011	0.000379539	0.99946	0.000726932				490					0.000485485
1.26	0.999834	0.00049437	1.00082	0.000261651	1.00008	0.000385609	0.999424	0.000714693				280					0.000462391
1.27	0.999877	0.000537262	1.00095	0.000217678	1.00015	0.000411393	0.999404	0.000771353				230					0.000646116
1.28	0.999971	0.000592056	1.00093	0.000223837	1.00023	0.000448913	0.999344	0.000774097				1510					0.000491183
1.29	1.00002	0.000617216	1.00094	0.000221557	1.00027	0.000465774	0.999302	0.000750836				320					0.00107183
1.3	1.00022	0.000601258	1.00097	0.000224706	1.00046	0.000454283	0.99927	0.000780641				500					0.000610081
1.31	1.00031	0.000603135	1.00104	0.000236422	1.00055	0.000454564	0.999334	0.000789592				270					0.000768859
1.32	1.0004	0.000640818	1.00098	0.000272811	1.00061	0.000484538	0.999298	0.00080337				720					0.0015426
1.33	1.00041	0.00065677	1.00105	0.000287891	1.00062	0.000492999	0.999378	0.000752332				420					0.00110646
1.34	1.00028	0.000685088	1.00099	0.000296956	1.00052	0.000514387	0.99942	0.000761676				1260					0.00151507
1.35	1.00017	0.000660949	1.00098	0.000329753	1.00047	0.000504494	0.999464	0.000726565				480					0.00125191
1.36	1.00016	0.000632297	1.00106	0.000361439	1.00055	0.000495454	0.999594	0.000691401				1250					0.000739788
1.37	1.00016	0.000598256	1.00106	0.000382663	1.00057	0.000475467	0.999644	0.00065481				1510					0.000643803
1.38	1.00023	0.000586522	1.00099	0.000367677	1.00059	0.000461183	0.999604	0.000632626				1510					0.00111024
1.39	1.00025	0.000562397	1.00095	0.000329069	1.00057	0.000432607	0.999644	0.000527604				1510					0.00116963
1.4	1.00026	0.000524977	1.0009	0.000311823	1.00054	0.000397766	0.999782	0.000488389				1510					0.00110932
1.41	1.00014	0.000510493	1.00084	0.00032279	1.00045	0.00039378	0.999878	0.000393451				370					0.000570156
1.42	1.0001	0.00048588	1.0007	0.000341213	1.00034	0.000377539	0.999964	0.000324308				520					0.00057677
1.43	1.00003	0.000468098	1.00055	0.000356505	1.00022	0.000366475	1	0.000255859				1510					0.000804214
1.44	0.99983	0.000448553	1.00054	0.000349816	1.0001	0.000361653	1.00012	0.000211386				1510					0.000994042
1.45	0.999836	0.000471191	1.00043	0.000348847	1.00008	0.000377623	1.00028	0.000147729				1510					0.000608295
1.46	0.999936	0.000503267	1.0004	0.000321052	1.00012	0.000393822	1.00039	0.000171453				1510					0.00156913
1.47	1.00021	0.000489516	1.00031	0.000290414	1.00027	0.000385844	1.00053	0.000158063				770					0.000587361
1.48	1.00035	0.000487568	1.0003	0.000318647	1.00032	0.000391399	1.00052	0.000149666				560					0.00114033
1.49	1.00026	0.000464221	1.00035	0.000369329	1.00024	0.00039389	1.00048	0.000223571				1040					0.00148949
1.5	1.00007	0.000461192	1.00042	0.000400563	1.00011	0.000400645	1.00039	0.000195305				1270					0.000884242
1.51	0.999832	0.000501806	1.00026	0.000452444	0.999857	0.000438728	1.00039	0.000187467				780					0.00103419
1.52	0.999736	0.000501643	1.0002	0.000507497	0.999798	0.000455352	1.00029	0.000207711				1510					0.000557704
1.53	0.999894	0.000480638	1.00027	0.00051334	0.999954	0.000445367	1.00015	0.000151129				470					0.000697149
1.54	1.00005	0.000496506	1.0003	0.000537743	1.00007	0.000465375	1.00001	0.000163077				1510					0.000748628
1.55	1.00014	0.000499172	1.00021	0.000564585	1.00009	0.00047887	0.99986	0.000180028				1150					0.000948987
1.56	1.00029	0.000491777	1.00019	0.000570553	1.00019	0.000473	0.999804	0.000182335				1510					0.00102274
1.57	1.00043	0.000484127	1.00012	0.000574772	1.00027	0.000470682	0.999648	0.00024375				1510					0.00110223
1.58	1.00052	0.000474816	1.00022	0.000582444	1.00037	0.000464675	0.99958	0.000260423				1510					0.000372115
1.59	1.0006	0.000496121	1.00015	0.000619883	1.00042	0.000493052	0.999398	0.000315236				350					0.00110625
1.6	1.00054	0.000501149	1.00022	0.000607234	1.00045	0.000486288	0.999324	0.000329615				450					0.00151384
1.61	1.00045	0.000433385	1.00017	0.000559701	1.00045	0.000413523	0.999346	0.000429483				930					0.00114304
1.62	1.00051	0.000458796	1.0002	0.000531781	1.00053	0.000414378	0.99935	0.000502553				840					0.000726658
1.63	1.00047	0.000498276	1.00022	0.000487327	1.00054	0.000422174	0.999326	0.000538336				1270					0.00149964
1.64	1.00039	0.000535903	1.00035	0.000467998	1.00048	0.000435018	0.999408	0.000596585				1510					0.000834732
1.65	1.00041	0.000568896	1.00045	0.000443421	1.00049	0.000451516	0.999396	0.000609833				360					0.000650258
1.66	1.00056	0.00060828	1.00048	0.000423299	1.0006	0.000470709	0.999378	0.000656006				1510					0.000513345
1.67	1.00055	0.000569044	1.00048	0.000392979	1.00055	0.000432967	0.999402	0.000670644				1510					0.000833485
1.68	1.00042	0.000488812	1.00044	0.000391906	1.00043	0.000381045	0.999518	0.00071423				1510					0.000422607
1.69	1.00041	0.000437416	1.00039	0.000386638	1.00042	0.000341677	0.999524	0.00072333				1190					0.0010353
1.7	1.0004	0.000429781	1.00031	0.000358285	1.0004	0.000336136	0.999556	0.000699961				1510					0.00066454
1.71	1.00044	0.000459219	1.00022	0.000321596	1.00039	0.000353866	0.999642	0.000665105				830					0.00119339
1.72	1.0005	0.00049312	1.00017	0.000305802	1.00041	0.000378848	0.999778	0.000559137				2050					0.000842392
1.73	1.00052	0.000466075	1.00013	0.000292899	1.00038	0.000363948	0.99993	0.000459783				270					0.000279801
1.74	1.00051	0.000441583	1.00002	0.000292286	1.00033	0.000353202	1.00009	0.000398389				690					0.000556489
1.75	1.0004	0.000448934	0.999891	0.000305728	1.0002	0.000358444	1.00013	0.000391249				470					0.000642012
1.76	1.00035	0.000432275	0.999734	0.000308708	1.00015	0.000352948	1.00031	0.000404475				1050					0.000465997
1.77	1.00033	0.000397419	0.999809	0.000288788	1.00019	0.000318094	1.0003	0.000394467				620					0.000655939
1.78	1.00023	0.00037196	0.999753	0.000265101	1.0001	0.00029221	1.0003	0.000400505				1630					0.000592444
1.79	1.00017	0.00035664	0.999939	0.000240129	1.00009	0.000275187	1.00037	0.000341503				640					0.00071292
1.8	1.00021	0.000334632	0.999901	0.000240717	1.0001	0.000258251	1.00033	0.000342573				240					0.000786608
1.81	1.00022	0.000276163	1.00012	0.000266243	1.00015	0.000213844	1.00026	0.000320836				490					0.000919609
1.82	1.00033	0.000281415	1.00013	0.000287785	1.00024	0.000228028	1.00002	0.00023995				590
1.83	1.0004	0.00029616	1.00025	0.000304909	1.00029	0.000247946	0.999858	0.00020468				500
1.84	1.00048	0.000287045	1.00029	0.000337952	1.00033	0.000248334	0.999702	0.000202618				780
1.85	1.00042	0.000287395	1.00038	0.000359509	1.00034	0.000252648	0.999596	0.000189013				570
1.86	1.00043	0.000296284	1.00036	0.000370296	1.00036	0.000260704	0.99951	0.00027588				680
1.87	1.00045	0.000320144	1.00038	0.000386378	1.0004	0.000276057	0.999542	0.000345346				430
1.88	1.00055	0.000329218	1.00025	0.000389592	1.00041	0.000288028	0.99945	0.000383966				640
1.89	1.00057	0.000325193	1.00014	0.000431439	1.00037	0.000298313	0.99949	0.000439238
1.9	1.00071	0.000349784	1.00006	0.000455096	1.00046	0.000320949	0.999476	0.000459223
1.91	1.00073	0.000394463	0.999982	0.000469598	1.00045	0.000353062	0.999468	0.000543198
1.92	1.00073	0.000435226	0.999882	0.000482191	1.00041	0.00038706	0.999444	0.000647276
1.93	1.00065	0.00046395	1.00001	0.000466852	1.0004	0.000396001	0.999344	0.000676917
1.94	1.00065	0.000452712	1.00003	0.00046666	1.00044	0.000387377	0.999328	0.000745891
1.95	1.00069	0.000480643	1.00006	0.000442504	1.0005	0.00039125	0.999284	0.00081083
1.96	1.00058	0.000471391	1.00015	0.00037459	1.00046	0.000368523	0.999268	0.000808105
1.97	1.00055	0.000465996	1.00024	0.000366849	1.00051	0.00035269	0.999214	0.000837064
1.98	1.00051	0.000398452	1.00029	0.000350305	1.00051	0.000299732	0.999298	0.000836782
1.99	1.00043	0.000344996	1.00037	0.000337436	1.00047	0.000265662	0.999442	0.000852563
2	1.00039	0.000344359	1.00039	0.000317838	1.00042	0.000259422	0.999608	0.000876375
2.01	1.00037	0.000358225	1.00038	0.000301211	1.00038	0.00026395	0.999642	0.000852985
2.02	1.00028	0.000317341	1.00043	0.000284211	1.00032	0.000232611	0.99984	0.000852502
2.03	1.0003	0.000296211	1.00055	0.000270193	1.00039	0.000220733	0.999912	0.000858338
2.04	1.00026	0.000279372	1.00065	0.000258902	1.00037	0.000216093	0.999948	0.000798188
2.05	1.00026	0.000292593	1.00067	0.00023481	1.00036	0.000226388	1.00002	0.00076843
2.06	1.00039	0.000306712	1.00084	0.000257201	1.00047	0.00024012	1.00018	0.000745308
2.07	1.00051	0.000308996	1.0009	0.000320432	1.00057	0.000263763	1.00016	0.000705823
2.08	1.0006	0.00032479	1.00093	0.000422777	1.00067	0.00031643	1.00016	0.000669377
2.09	1.00058	0.000339856	1.00106	0.000474588	1.00071	0.000353995	1.00011	0.000658463
2.1	1.00055	0.000353781	1.00118	0.00051077	1.00076	0.000381424	1.00006	0.000654168
2.11	1.00066	0.000372402	1.00114	0.000465583	1.00084	0.000368363	1.00001	0.000615562
2.12	1.00073	0.000392267	1.00112	0.000438921	1.00089	0.000368492	0.999944	0.000544634
2.13	1.00065	0.000377407	1.00104	0.000385174	1.00079	0.000339231	0.999922	0.000498582
2.14	1.00049	0.000380616	1.00107	0.000377682	1.00065	0.000332414	0.999802	0.000496008
2.15	1.00058	0.000379534	1.00106	0.000381982	1.00071	0.000328192	0.9997	0.000454742
2.16	1.00051	0.000346131	1.00105	0.000367121	1.00062	0.000300434	0.999578	0.000526768
2.17	1.00052	0.000326618	1.00092	0.000354017	1.00058	0.000282721	0.999496	0.000471027
2.18	1.00043	0.000337618	1.00081	0.000326976	1.00044	0.000271428	0.999434	0.000497811
2.19	1.00044	0.000356378	1.00071	0.000318111	1.00041	0.000279348	0.999416	0.000522385
2.2	1.00044	0.000403258	1.00058	0.000314535	1.00036	0.000308347	0.999288	0.000557229
2.21	1.0004	0.000402164	1.00045	0.000320595	1.00028	0.000318747	0.999284	0.000567931
2.22	1.00033	0.000419818	1.00052	0.000364525	1.00023	0.000339131	0.999274	0.000529789
2.23	1.00038	0.000416845	1.0006	0.000365925	1.00029	0.000340943	0.999244	0.000498213
2.24	1.00049	0.000464173	1.00057	0.000405664	1.00036	0.000390874	0.99922	0.000487904
2.25	1.00046	0.0005303	1.00062	0.000455141	1.00031	0.000447663	0.999162	0.000393146
2.26	1.00042	0.000548674	1.00053	0.000516203	1.00025	0.000479653	0.99921	0.000330666
2.27	1.00036	0.000544054	1.00058	0.000531014	1.00021	0.000478697	0.999258	0.000320397
2.28	1.00041	0.000534957	1.00053	0.000519995	1.00023	0.000469776	0.999324	0.000283648
2.29	1.0004	0.000501572	1.00045	0.000539657	1.00021	0.00045338	0.999428	0.000268689
2.3	1.00037	0.000478749	1.00031	0.000564191	1.00013	0.000437883	0.999504	0.000273671
2.31	1.00039	0.000448761	1.00039	0.000558375	1.00019	0.000417109	0.999536	0.000279403
2.32	1.00048	0.000411336	1.00021	0.000572377	1.0002	0.000403233	0.999666	0.000267369
2.33	1.00061	0.000403113	1.00015	0.000608133	1.00025	0.000417706	0.999792	0.000267925
2.34	1.00058	0.000355323	1.0001	0.00060175	1.00022	0.000399635	0.999934	0.000283012
2.35	1.00056	0.000340484	1.00017	0.000539408	1.00027	0.000358009	1.00008	0.000296917
2.36	1.00063	0.000344527	1.00019	0.000507696	1.00036	0.000343883	1.00021	0.000250827
2.37	1.00073	0.000385179	1.00014	0.000529585	1.00042	0.000374872	1.00049	0.000221684
2.38	1.00072	0.000395739	1.00017	0.000528279	1.0004	0.000379647	1.00054	0.000203961
2.39	1.00057	0.000383618	1.00032	0.000509522	1.00032	0.000353598	1.00064	0.000252515
2.4	1.0006	0.000337753	1.00036	0.00048781	1.00034	0.000320345	1.00065	0.000278955
2.41	1.00072	0.000328955	1.00026	0.000533838	1.00037	0.000345366	1.00062	0.000344418
2.42	1.00077	0.000366815	1.00018	0.000571439	1.00035	0.000388017	1.00078	0.000383374
2.43	1.00062	0.000378525	1.00015	0.000553544	1.00023	0.000382317	1.00093	0.00039809
2.44	1.00051	0.000432833	1.00025	0.000498779	1.00023	0.000379957	1.00102	0.000497393
2.45	1.0004	0.000465685	1.0003	0.000526027	1.00017	0.000401348	1.00097	0.000544412
2.46	1.00026	0.000479282	1.00029	0.000534776	1.0001	0.000413516	1.00087	0.000548033
2.47	1.00005	0.000514976	1.00034	0.000568885	0.999936	0.000446215	1.00085	0.00061762
2.48	0.999997	0.000531351	1.00046	0.000598278	0.99992	0.000477198	1.0007	0.000633443
2.49	1.0001	0.000518847	1.00062	0.000621541	1.00002	0.000478756	1.00066	0.000683552
2.5	1.00024	0.000517929	1.00065	0.000634149	1.00013	0.00048975	1.00059	0.000746776
2.51	1.0002	0.000543735	1.00065	0.000611611	1.00008	0.000493183	1.00041	0.000792978
2.52	1.00033	0.000587939	1.00069	0.000570722	1.00021	0.000502641	1.00031	0.000796827
2.53	1.00048	0.000573374	1.00064	0.000542271	1.00027	0.000484432	1.00014	0.000773104
2.54	1.00054	0.000550204	1.00053	0.000523781	1.00029	0.000467348	1.00004	0.000808693
2.55	1.0005	0.000557121	1.00047	0.0005253	1.00023	0.000472839	0.999964	0.000863369
2.56	1.00055	0.000571801	1.00051	0.000519481	1.00026	0.000480936	0.999972	0.000839627
2.57	1.00052	0.000586338	1.00054	0.000515867	1.00025	0.000485181	0.999878	0.000833657
2.58	1.00048	0.000547415	1.00048	0.000509088	1.0002	0.000457218	0.999862	0.00080753
2.59	1.00038	0.000545275	1.0005	0.000498541	1.00016	0.000451931	0.999706	0.000837506
2.6	1.00033	0.000516219	1.00055	0.000466132	1.00017	0.000419125	0.99972	0.000836588
2.61	1.00023	0.000416209	1.00055	0.000431429	1.00014	0.000348353	0.999718	0.000822486
2.62	1.00019	0.000343697	1.00049	0.000407496	1.00013	0.00030602	0.99974	0.000788644
2.63	1.00019	0.000286431	1.00044	0.000380755	1.00019	0.000270306	0.9998	0.00082743
2.64	1.0002	0.000259257	1.00048	0.000368548	1.00022	0.000244771	0.999946	0.00085318
2.65	1.00035	0.00027755	1.00051	0.000357018	1.00037	0.000241619	0.99992	0.000836301
2.66	1.00048	0.000317461	1.00049	0.000351811	1.00046	0.000260994	0.999878	0.000882317
2.67	1.00059	0.000369244	1.00048	0.000345844	1.00057	0.000288141	0.99988	0.000876179
2.68	1.00064	0.000391798	1.00062	0.000376615	1.0007	0.000311779	0.999946	0.000946719
2.69	1.00075	0.000395229	1.00066	0.000393953	1.00082	0.000308061	0.999886	0.000918943
2.7	1.00084	0.000378953	1.00072	0.000405607	1.00098	0.000299294	0.999824	0.000865209
2.71	1.00083	0.000370673	1.00081	0.000385551	1.00099	0.000297388	0.999776	0.000878787
2.72	1.00074	0.000348433	1.00093	0.000402991	1.00096	0.000289614	0.999824	0.000886615
2.73	1.00082	0.000312074	1.00099	0.00037336	1.00103	0.000265475	0.999806	0.000851661
2.74	1.00063	0.000292462	1.00097	0.000359804	1.00087	0.000264255	0.999846	0.000827766
2.75	1.00061	0.000261946	1.00101	0.000314039	1.0008	0.000229511	0.999824	0.000805659
2.76	1.00044	0.000262868	1.00098	0.00033305	1.00067	0.000243628	0.999738	0.000740935
2.77	1.00046	0.000344945	1.00106	0.000332429	1.00069	0.000289287	0.999748	0.000707004
2.78	1.00072	0.000436867	1.00099	0.000337895	1.00085	0.000339594	0.999722	0.000706827
2.79	1.00097	0.000572225	1.00088	0.000348551	1.00101	0.000425088	0.999788	0.000751075
2.8	1.00101	0.000630911	1.0008	0.000354192	1.00101	0.00046634	0.999746	0.000744349
2.81	1.00107	0.000623638	1.00082	0.000330424	1.00108	0.000463374	0.999696	0.000760267
2.82	1.00091	0.000492705	1.00074	0.000329346	1.00091	0.00036866	0.999648	0.000826991
2.83	1.00055	0.00039195	1.00067	0.000295974	1.00061	0.000298375	0.999658	0.000834316
2.84	1.00043	0.00032556	1.00077	0.000297894	1.00055	0.000263541	0.9996	0.000830897
2.85	1.00043	0.000308681	1.0007	0.00030467	1.00055	0.000262746	0.99956	0.000837323
2.86	1.00061	0.000285131	1.00065	0.000281585	1.00068	0.0002398	0.999548	0.000774347
2.87	1.0008	0.000342351	1.00061	0.000282974	1.00083	0.00027737	0.999494	0.000778136
2.88	1.00076	0.000364908	1.00054	0.000321082	1.00081	0.000299579	0.99934	0.000724797
2.89	1.00078	0.000335817	1.00061	0.000330149	1.00081	0.000289478	0.999286	0.000736869
2.9	1.00076	0.000309546	1.00057	0.00034075	1.00077	0.000282033	0.99919	0.000703079
2.91	1.00074	0.000301961	1.00058	0.000364448	1.00073	0.000289636	0.999048	0.000695179
2.92	1.00056	0.00029256	1.0006	0.000371757	1.00059	0.000288275	0.999002	0.000676058
2.93	1.00053	0.000321772	1.00057	0.000411589	1.00057	0.00031321	0.998892	0.000746561
2.94	1.00049	0.000358938	1.00062	0.000411442	1.00057	0.000336047	0.998806	0.000818979
2.95	1.00059	0.000407154	1.0006	0.000406103	1.00065	0.00035912	0.998898	0.000813907
2.96	1.00053	0.00044502	1.00054	0.000387005	1.00062	0.000376373	0.998936	0.000851062
2.97	1.00053	0.000493058	1.00054	0.000367585	1.00064	0.00039887	0.998954	0.000865105
2.98	1.00054	0.000466452	1.0006	0.00034748	1.00064	0.000374677	0.998924	0.000850015
2.99	1.00051	0.000423719	1.00064	0.000336091	1.00061	0.000345438	0.99897	0.000850917
3	1.00029	0.000385985	1.00074	0.000309231	1.00049	0.000321846	0.999002	0.000901357
3.01	1.00021	0.000366205	1.00094	0.000344026	1.00046	0.000329228	0.99897	0.000831372
3.02	1.00022	0.000361005	1.0011	0.000323054	1.00051	0.000321088	0.999018	0.000788799
3.03	1.0002	0.000336756	1.00111	0.000310389	1.00048	0.000299597	0.999052	0.000822328
3.04	1.00013	0.000326204	1.00109	0.000324402	1.00045	0.00029505	0.999148	0.00080949
3.05	1.0001	0.000344025	1.00118	0.000324154	1.00042	0.000295057	0.99911	0.000734588
3.06	1.00012	0.000329718	1.0011	0.000284606	1.00036	0.000256928	0.999378	0.000687477
3.07	1.00023	0.00032807	1.00111	0.000276894	1.00039	0.000246084	0.999786	0.000757929
3.08	1.00041	0.0003416	1.00116	0.000299482	1.00047	0.000260147	1.00016	0.000675485
3.09	1.00057	0.000382398	1.00129	0.000279631	1.00064	0.000287791	1.00032	0.000658278
3.1	1.00088	0.000372828	1.00135	0.000249303	1.00089	0.000283415	1.00031	0.000601611
3.11	1.00102	0.000368776	1.00142	0.000275323	1.00101	0.000290083	1.00032	0.000619844
3.12	1.00123	0.000372253	1.00139	0.000306971	1.00112	0.000303701	1.00025	0.000606396
3.13	1.00117	0.000390672	1.00134	0.000331827	1.00108	0.000324447	1.0001	0.000612968
3.14	1.00106	0.00040037	1.00123	0.000359624	1.00097	0.000335802	1.00009	0.000621592
3.15	1.00092	0.000428335	1.00116	0.000397562	1.00081	0.00036445	1.00008	0.000680512
3.16	1.00069	0.000456122	1.00103	0.000445345	1.00057	0.000392717	1.00006	0.000713853
3.17	1.0003	0.000463925	1.0009	0.000456726	1.00025	0.000399531	1.00016	0.000771093
3.18	0.999966	0.000483375	1.00076	0.0004452	0.999961	0.000403898	1.00014	0.000751682
3.19	0.999775	0.000516433	1.00057	0.000446092	0.999788	0.000426326	1.00006	0.000771502
3.2	0.999512	0.000520769	1.00042	0.00046352	0.999544	0.000435709	0.999934	0.000832428
3.21	0.999287	0.000478533	1.00041	0.000469866	0.999394	0.000414048	0.999802	0.000881558
3.22	0.999201	0.000500557	1.00052	0.000445252	0.999362	0.000421104	0.99969	0.000962112
3.23	0.999067	0.000494616	1.00057	0.000435309	0.999293	0.000416933	0.999506	0.00101378
3.24	0.999056	0.000464141	1.00071	0.000390385	0.999328	0.000391217	0.99941	0.00109195
3.25	0.999139	0.000447049	1.00086	0.000313105	0.999482	0.000368517	0.999428	0.00116668
3.26	0.999435	0.00047645	1.00091	0.000262064	0.99973	0.000372544	0.999246	0.00120562
3.27	0.999912	0.000446533	1.00103	0.000250401	1.00015	0.000344313	0.99927	0.00125086
3.28	1.00056	0.000399195	1.00108	0.000231939	1.00069	0.000298894	0.999184	0.00130125
3.29	1.00086	0.000330381	1.00105	0.000222163	1.00092	0.000248437	0.99931	0.0013153
3.3	1.00089	0.000297866	1.00107	0.000206886	1.00096	0.000225362	0.999608	0.00128489
3.31	1.00075	0.000285499	1.001	0.000229829	1.00088	0.000219828	1.00001	0.001223
3.32	1.00069	0.000255028	1.00095	0.000233553	1.00078	0.00019658	1.00048	0.0011084
3.33	1.00037	0.000250378	1.00088	0.000267412	1.00052	0.000212484	1.00091	0.00102624
3.34	0.999946	0.000280323	1.00086	0.000341066	1.00019	0.000266493	1.00114	0.00103276
3.35	0.999526	0.000273293	1.00081	0.000411197	0.99983	0.000295384	1.00126	0.00105658
3.36	0.999231	0.000311794	1.00074	0.000474236	0.999611	0.000351511	1.00125	0.00114878
3.37	0.998874	0.000302032	1.00073	0.000456684	0.999363	0.000356744	1.00127	0.00120385
3.38	0.998574	0.000319074	1.00081	0.000439778	0.999184	0.00037939	1.00126	0.00124054
3.39	0.998406	0.000344862	1.00099	0.000429472	0.999118	0.000409007	1.00123	0.001291
3.4	0.998319	0.000385519	1.00093	0.000409953	0.999043	0.000421635	1.00109	0.00135863
3.41	0.998398	0.000408785	1.001	0.000393029	0.99908	0.000416038	1.001	0.00141549
3.42	0.998424	0.000440995	1.00104	0.000370374	0.999165	0.000442623	1.00089	0.0014879
3.43	0.998511	0.000430689	1.00099	0.000379385	0.999167	0.000421244	1.00073	0.00155247
3.44	0.998835	0.0004939	1.00098	0.00040388	0.999426	0.000455419	1.00059	0.00159376
3.45	0.999491	0.000544307	1.00098	0.000436273	0.999889	0.000473555	1.0006	0.00155763
3.46	1.00014	0.000606522	1.00093	0.000454687	1.00036	0.000502762	1.00067	0.00157
3.47	1.00067	0.000605736	1.00099	0.000468277	1.00071	0.000504965	1.0007	0.00154797
3.48	1.00093	0.000557688	1.00088	0.00047097	1.00085	0.000471814	1.00095	0.0014891
3.49	1.0011	0.000477588	1.00093	0.00044294	1.00097	0.000414913	1.00114	0.001333
3.5	1.00091	0.000368113	1.00098	0.000421491	1.00088	0.000336211	1.00131	0.00122723
3.51	1.00064	0.000305094	1.00097	0.000394902	1.00066	0.000290152	1.00147	0.00104137
3.52	1.00023	0.000315453	1.00093	0.000360255	1.0004	0.000280008	1.00162	0.000974979
3.53	0.999853	0.000312869	1.00088	0.000353526	1.00015	0.000291829	1.00171	0.000934315
3.54	0.999431	0.000315212	1.00087	0.000363651	0.999874	0.00030404	1.00177	0.000937029
3.55	0.998992	0.000284297	1.00087	0.000376226	0.999599	0.000321706	1.00177	0.000892332
3.56	0.998634	0.000297367	1.00089	0.000401687	0.999347	0.000351452	1.00168	0.000870287
3.57	0.998263	0.000291219	1.00083	0.00044779	0.9991	0.000382396	1.00167	0.000878057
3.58	0.998078	0.000289828	1.00091	0.000469838	0.999016	0.00041691	1.00172	0.000829973
3.59	0.997913	0.000307207	1.00095	0.000502882	0.99891	0.00044423	1.00171	0.00080059
3.6	0.997918	0.000331616	1.00092	0.00052256	0.998883	0.000452988	1.00167	0.000735407
3.61	0.998021	0.000383423	1.00078	0.000529876	0.998942	0.000463183	1.00174	0.000739286
3.62	0.998301	0.000409809	1.00069	0.000559406	0.999097	0.000465552	1.00161	0.000724199
3.63	0.998642	0.000432492	1.00071	0.000577864	0.999346	0.000467417	1.00159	0.000671443
3.64	0.999039	0.000428675	1.00076	0.000582076	0.999635	0.000449754	1.00158	0.000654566
3.65	0.999591	0.000425488	1.00079	0.000572621	1.00005	0.000414933	1.00146	0.000638667
3.66	1.00017	0.000359009	1.00086	0.00055899	1.00051	0.000353572	1.00136	0.00066548
3.67	1.00059	0.000324231	1.00099	0.000582739	1.00086	0.000331754	1.00136	0.000693351
3.68	1.00067	0.000292027	1.001	0.000555108	1.0009	0.000309311	1.00121	0.000723453
3.69	1.00062	0.000284004	1.00108	0.00053329	1.00091	0.000303293	1.00118	0.000716592
3.7	1.00058	0.000244207	1.00114	0.000506943	1.00088	0.000277582	1.00119	0.000734945
3.71	1.00053	0.000236354	1.0011	0.000481083	1.00082	0.000269415	1.00113	0.000761206
3.72	1.00042	0.000257925	1.00118	0.000401374	1.00075	0.000280439	1.00106	0.00077959
3.73	1.0004	0.000266758	1.00119	0.000386169	1.00067	0.000268804	1.00105	0.000769067
3.74	1.00033	0.00029545	1.00123	0.000380036	1.00062	0.000285126	1.00104	0.000828955
3.75	1.00027	0.000321433	1.00125	0.000413651	1.00057	0.000318944	1.00107	0.000788135
3.76	1.00017	0.000344238	1.00132	0.000424374	1.00054	0.000347455	1.0012	0.000801502
3.77	1.00009	0.000375202	1.00131	0.000413679	1.00047	0.00036034	1.00125	0.000701302
3.78	1.00006	0.000392682	1.00122	0.000403128	1.00043	0.000354857	1.00146	0.000626578
3.79	1.00014	0.000408737	1.00119	0.000435777	1.00055	0.000365738	1.00152	0.000579137
3.8	1.00022	0.000408222	1.00111	0.00043241	1.0006	0.000360051	1.00168	0.000547175
3.81	1.00032	0.000378163	1.00097	0.000418386	1.00061	0.000325528	1.0017	0.000517687
3.82	1.00044	0.000358938	1.00091	0.000448391	1.00068	0.000301431	1.00166	0.000520192
3.83	1.00047	0.000336589	1.00077	0.000505007	1.00068	0.000299389	1.0016	0.000454973
3.84	1.00049	0.000287706	1.00072	0.000522115	1.00069	0.000290062	1.00162	0.000446542
3.85	1.00051	0.000231837	1.00073	0.000575096	1.00071	0.000280058	1.00154	0.000472864
3.86	1.00039	0.000225843	1.00078	0.000624902	1.00067	0.000289985	1.00146	0.000427317
3.87	1.00028	0.000198197	1.00071	0.00063877	1.00058	0.000286533	1.0014	0.000371484
3.88	1.00025	0.000225358	1.00069	0.000606219	1.00053	0.000296912	1.00146	0.000420238
3.89	1.00009	0.000243631	1.00081	0.000545947	1.00043	0.000309424	1.00134	0.000476025
3.9	0.999929	0.000267733	1.00093	0.000487336	1.00031	0.000312166	1.00126	0.000446766
3.91	0.999749	0.000277332	1.00102	0.00046015	1.00016	0.000322251	1.00112	0.000461952
3.92	0.999703	0.00030262	1.0011	0.000456111	1.00014	0.000336201	1.00101	0.000525201
3.93	0.999583	0.000320046	1.00106	0.000451542	1.00002	0.000343286	1.00094	0.000571965
3.94	0.999413	0.000362842	1.00099	0.000397517	0.999811	0.000329195	1.0008	0.000618236
3.95	0.999321	0.000352538	1.00089	0.00036938	0.999682	0.000308703	1.0007	0.000648703
3.96	0.999351	0.00036907	1.00091	0.000353779	0.999688	0.000311196	1.00069	0.000708282
3.97	0.999486	0.000348924	1.00089	0.000369625	0.99976	0.00030154	1.00069	0.00072646
3.98	0.999528	0.000342514	1.0008	0.000369051	0.999755	0.000299573	1.0007	0.000737363
3.99	0.999631	0.000333911	1.00077	0.000404081	0.999835	0.000307133	1.00062	0.000724552
4	0.999819	0.000328335	1.00067	0.00041461	0.99997	0.00029346	1.00076	0.000685519
4.01	0.999968	0.000338157	1.00068	0.000398415	1.0001	0.000286888	1.00089	0.000641517
4.02	1.00023	0.000379115	1.00077	0.000383529	1.00029	0.000295751	1.00102	0.000563383
4.03	1.00025	0.000355282	1.00083	0.00035436	1.00031	0.000273974	1.00124	0.000396989
4.04	1.00028	0.00031278	1.00081	0.00036588	1.00033	0.000246191	1.0013	0.000311448
4.05	1.00028	0.000269988	1.00081	0.000377581	1.00031	0.000229445	1.00144	0.000305941
4.06	1.00032	0.000259357	1.00075	0.00036388	1.00031	0.00021981	1.00156	0.000384187
4.07	1.00027	0.000260574	1.00074	0.000375821	1.00026	0.000233452	1.00152	0.000411582
4.08	1.00023	0.000239498	1.00079	0.000325436	1.00025	0.000202059	1.00148	0.000440908
4.09	1.00016	0.000248074	1.00079	0.000316116	1.00021	0.000202559	1.00142	0.000464112
4.1	1.00012	0.000254818	1.00085	0.000303695	1.00018	0.000200889	1.00135	0.000496894
4.11	1.00001	0.000281268	1.001	0.000332139	1.00018	0.000231866	1.00134	0.000521674
4.12	0.999944	0.000296948	1.00103	0.000317417	1.00014	0.000244738	1.00131	0.000557616
4.13	0.999914	0.000307064	1.00113	0.000365393	1.00021	0.000286243	1.00125	0.00057385
4.14	0.999946	0.000275223	1.00112	0.00037464	1.00026	0.000280984	1.00121	0.000600863
4.15	1	0.000314715	1.00109	0.00031147	1.00029	0.000273304	1.00119	0.000578304
4.16	1.00005	0.000285327	1.00105	0.000323076	1.00032	0.000259745	1.00114	0.000630511
4.17	1.00021	0.00026346	1.00117	0.000351051	1.00054	0.000277704	1.00105	0.000687935
4.18	1.00013	0.000283474	1.00123	0.000441299	1.00054	0.000347166	1.00093	0.000780163
4.19	1.00017	0.000324982	1.00128	0.00052818	1.00062	0.000409884	1.00072	0.000826029
4.2	1.00008	0.000363772	1.00125	0.000548402	1.00056	0.000438801	1.00049	0.000853581
4.21	1.00015	0.000373581	1.00113	0.000543394	1.00057	0.000435584	1.00048	0.000883904
4.22	1.00019	0.000396728	1.00109	0.000559689	1.00059	0.000452582	1.00031	0.000936374
4.23	1.00035	0.000422399	1.0011	0.000637575	1.00073	0.000498554	1.00016	0.000943576
4.24	1.00043	0.000473529	1.00113	0.000675038	1.0008	0.000537884	1.00001	0.000946031
4.25	1.00048	0.000487959	1.00103	0.000670783	1.00079	0.000539676	0.99992	0.000893314
4.26	1.0004	0.000508718	1.00108	0.000688811	1.00076	0.000561854	0.999798	0.000808594
4.27	1.00032	0.000531012	1.00096	0.000671159	1.00065	0.000565407	0.999838	0.000774335
4.28	1.00018	0.00058508	1.00078	0.000616928	1.00051	0.00056901	1.00007	0.00074368
4.29	1.00009	0.000589042	1.00072	0.000574332	1.00042	0.000555004	1.00029	0.000702422
4.3	0.999889	0.000567998	1.00084	0.000629036	1.00029	0.000576425	1.00032	0.000650526
4.31	0.999768	0.000545579	1.00085	0.000639039	1.00023	0.000573174	1.00031	0.000689445
4.32	0.999546	0.000566705	1.0009	0.000682363	1.00007	0.000608178	1.00042	0.000673651
4.33	0.999535	0.000559717	1.00094	0.000680432	1.00007	0.000605737	1.00051	0.000724289
4.34	0.999513	0.000574117	1.00083	0.00067155	1	0.000603004	1.00045	0.000693715
4.35	0.999614	0.000534969	1.0008	0.000668552	1.00008	0.000580325	1.00041	0.000706923
4.36	0.999499	0.000527158	1.00067	0.000677999	0.999982	0.000580317	1.00034	0.000752226
4.37	0.999528	0.000561127	1.00053	0.000687757	1	0.000593218	1.00027	0.000724265
4.38	0.999478	0.000572111	1.00047	0.000666969	0.999931	0.000592526	1.00022	0.000690113
4.39	0.99948	0.000564049	1.00039	0.000652249	0.99987	0.000577662	1.00015	0.000725079
4.4	0.999386	0.000555402	1.00049	0.000659562	0.999866	0.000575407	1.00004	0.000707654
4.41	0.999546	0.000491473	1.00047	0.000643057	0.999986	0.000529201	0.999928	0.000702157
4.42	0.999674	0.000474727	1.00041	0.000612188	1.00007	0.000500504	0.999798	0.000679959
4.43	0.999775	0.000434665	1.00027	0.000577732	1.00009	0.000465699	0.999614	0.000756265
4.44	0.999885	0.000405007	1.00024	0.000560736	1.00016	0.000438998	0.999612	0.000764548
4.45	1.00006	0.000403825	1.00014	0.000535399	1.00026	0.000419314	0.99953	0.000755718
4.46	1.00012	0.000395857	1.00002	0.000504208	1.00029	0.000395142	0.999432	0.000818373
4.47	1.00006	0.000371076	0.999992	0.000473857	1.00019	0.000376915	0.999258	0.000826065
4.48	1.00004	0.000361609	0.999996	0.000471685	1.00017	0.000367364	0.999122	0.000818751
4.49	1.00003	0.000353153	0.999939	0.000462899	1.00012	0.00035789	0.999026	0.000832224
4.5	1.00011	0.000409174	0.999848	0.000435198	1.00013	0.000373141	0.999038	0.000876056
4.51	1.00019	0.000435691	0.999718	0.000436046	1.00015	0.000383925	0.999006	0.0008587
4.52	1.00021	0.000426632	0.999709	0.000425102	1.00012	0.000382577	0.999148	0.000840722
4.53	1.00033	0.000406109	0.999684	0.000437858	1.00021	0.000377969	0.999294	0.000894274
4.54	1.00036	0.000434094	0.999562	0.000386773	1.00022	0.000371265	0.999456	0.000903137
4.55	1.00027	0.000437333	0.999501	0.000365239	1.00012	0.000357628	0.99956	0.000908862
4.56	1.00028	0.000446358	0.999396	0.000341044	1.00008	0.000366508	0.999858	0.00094428
4.57	1.00019	0.000418633	0.999462	0.000343755	1.00004	0.000345553	0.999904	0.000973579
4.58	1.00021	0.000444293	0.999411	0.000337832	1.00003	0.000363421	0.99993	0.000978499
4.59	1.00017	0.000464037	0.999363	0.000339773	0.999987	0.000379271	0.999906	0.000970781
4.6	1.00023	0.000460825	0.999152	0.000340725	0.999972	0.000386097	0.999848	0.000906104
4.61	1.00017	0.000459097	0.999073	0.000312869	0.99987	0.000384842	0.999906	0.000855182
4.62	1.00014	0.000534044	0.998919	0.000294791	0.999784	0.000431549	0.999794	0.000817879
4.63	1.00013	0.000561791	0.998912	0.000306116	0.999816	0.000446292	0.999824	0.000732643
4.64	1.00012	0.000563262	0.998859	0.000361722	0.999806	0.000455126	0.999782	0.000674733
4.65	1.00009	0.000540819	0.998978	0.000367341	0.999824	0.000442529	0.99987	0.000579603
4.66	1.00001	0.000562751	0.999069	0.000355909	0.999802	0.000447695	0.999848	0.000577316
4.67	0.999868	0.000609805	0.999208	0.000390629	0.999768	0.00047999	0.999882	0.00062367
4.68	0.999848	0.000637749	0.999216	0.000401848	0.999785	0.000501744	0.999858	0.000637671
4.69	0.999823	0.000628842	0.999181	0.000399608	0.99977	0.00049957	0.99979	0.000640422
4.7	0.999779	0.000657622	0.999184	0.000399741	0.999721	0.000520662	0.999902	0.000707138
4.71	0.999729	0.000667752	0.999114	0.000392141	0.999708	0.000521389	0.999828	0.00068266
4.72	0.999696	0.000661974	0.999096	0.00040896	0.999685	0.000518452	0.999914	0.000809059
4.73	0.999727	0.000634607	0.998966	0.000440419	0.999691	0.000501674	0.999866	0.000848761
4.74	0.999794	0.000577693	0.998999	0.00044976	0.99974	0.00046705	0.999944	0.000879651
4.75	0.999782	0.000539654	0.998874	0.00043668	0.99971	0.000433462	1.00002	0.000882827
4.76	0.999826	0.000490647	0.998741	0.000434731	0.999688	0.000400357	0.999974	0.000877842
4.77	0.999799	0.00046851	0.998631	0.000438772	0.999656	0.000381858	0.999996	0.000805522
4.78	0.999882	0.000459961	0.998551	0.000437053	0.999681	0.000376683	1.00018	0.000823472
4.79	0.999814	0.000461969	0.998483	0.000392093	0.999583	0.000375553	1.00036	0.000874986
4.8	0.999801	0.000451261	0.998612	0.000367754	0.999593	0.000358534	1.00038	0.000949421
4.81	0.99976	0.000417988	0.998521	0.000378935	0.99954	0.000340034	1.00038	0.000975697
4.82	0.999769	0.000394623	0.998579	0.000371966	0.99953	0.000331163	1.00028	0.00100924
4.83	0.999827	0.000379733	0.998596	0.000378819	0.999594	0.000320275	1.00033	0.00101454
4.84	0.999877	0.000407234	0.998634	0.000348054	0.999609	0.00034042	1.00037	0.00104479
4.85	0.999869	0.000451203	0.998595	0.000348267	0.999622	0.000364905	1.00035	0.0010266
4.86	0.999832	0.000499627	0.998604	0.000368038	0.999604	0.000395393	1.00034	0.00101899
4.87	0.99986	0.000547662	0.998526	0.000382965	0.999595	0.000432046	1.00043	0.000996887
4.88	0.999868	0.000586056	0.998514	0.00040891	0.9996	0.000463471	1.00046	0.000909321
4.89	0.999819	0.000596963	0.998525	0.000462163	0.999568	0.000481987	1.00055	0.000780624
4.9	0.999841	0.000536987	0.99853	0.000479226	0.999626	0.000441517	1.00069	0.000654969
4.91	0.999824	0.000442406	0.998552	0.000479639	0.999568	0.00039515	1.00077	0.000597157
4.92	0.999866	0.000373258	0.998556	0.000461595	0.999648	0.000338192	1.00074	0.000592591
4.93	0.999973	0.000338544	0.998561	0.000408026	0.999693	0.000316796	1.00084	0.000616109
4.94	0.999948	0.000360498	0.998423	0.000390941	0.999674	0.00032092	1.00082	0.000628057
4.95	1.00013	0.000395117	0.998273	0.000388709	0.999768	0.000340828	1.00078	0.000720511
4.96	1.00011	0.000427741	0.998114	0.00036902	0.999716	0.000360399	1.00073	0.000701182
4.97	1.00007	0.000437523	0.998139	0.000340805	0.999657	0.000364873	1.00067	0.000698909
4.98	0.999997	0.000433313	0.998146	0.000357125	0.999653	0.00035189	1.00065	0.000709434
4.99	0.999934	0.000431399	0.998242	0.00036911	0.999627	0.00035133	1.00047	0.000713634
5	0.999855	0.000434783	0.998341	0.000380424	0.999619	0.000355514	1.00031	0.000698152
5.01	0.999854	0.000416638	0.998324	0.000384572	0.999606	0.000352255	1.00013	0.000709603
5.02	0.999799	0.000427063	0.998299	0.000401895	0.999575	0.000363866	0.99999	0.000728807
5.03	0.999797	0.000421373	0.998304	0.000415022	0.999555	0.000363582	0.999888	0.00069528
5.04	0.999801	0.000399042	0.998232	0.000451767	0.999507	0.000365633	0.999746	0.000606173
5.05	0.999728	0.000389999	0.998166	0.000449617	0.999409	0.000354229	0.999746	0.000649474
5.06	0.99964	0.000368798	0.998313	0.000495128	0.9994	0.000338489	0.999732	0.000736712
5.07	0.99963	0.000346092	0.998234	0.000538504	0.999359	0.000327743	0.999664	0.000827222
5.08	0.999659	0.000330411	0.998258	0.000555318	0.999357	0.000328293	0.99967	0.000899111
5.09	0.999668	0.000284854	0.998286	0.000582049	0.999382	0.000305516	0.999542	0.000971897
5.1	0.99977	0.000302698	0.998261	0.000598234	0.999457	0.000325129	0.999612	0.00094244
5.11	0.999852	0.000338566	0.998232	0.000583231	0.999537	0.000349858	0.999698	0.000890182
5.12	0.999749	0.000345745	0.998244	0.000592136	0.99945	0.000358067	0.999818	0.000918936
5.13	0.999669	0.00035234	0.998146	0.000606965	0.999375	0.000368507	0.999924	0.000862685
5.14	0.999636	0.000367923	0.998234	0.000583896	0.999322	0.000364298	1.00013	0.000777524
5.15	0.999524	0.000372202	0.998165	0.000611666	0.999254	0.000372676	1.00024	0.00073835
5.16	0.999331	0.000363927	0.998152	0.0006518	0.999112	0.00036496	1.0003	0.000850979
5.17	0.999086	0.000371681	0.998131	0.000643229	0.998896	0.00037353	1.00031	0.000943451
5.18	0.998946	0.000374908	0.998086	0.000650964	0.99879	0.00036956	1.00035	0.0010641
5.19	0.998957	0.000377976	0.998069	0.000664803	0.998784	0.000378432	1.00027	0.00113706
5.2	0.99883	0.00038596	0.997928	0.000672392	0.998675	0.000370793	1.00019	0.00118415
5.21	0.998724	0.000412706	0.997807	0.000669351	0.998557	0.000380763	1.00008	0.0012922
5.22	0.998659	0.000474414	0.997798	0.000710044	0.99848	0.000421767	0.999824	0.00122452
5.23	0.99868	0.000472529	0.997904	0.000723162	0.998534	0.000410583	0.999676	0.00123136
5.24	0.998659	0.000489023	0.997851	0.00075329	0.9985	0.000421421	0.99952	0.00119397
5.25	0.998613	0.000483693	0.997976	0.000741942	0.998518	0.000424674	0.999312	0.00108955
5.26	0.998596	0.000456366	0.997952	0.000744021	0.998524	0.000408158	0.99919	0.00106763
5.27	0.998591	0.000450098	0.99782	0.000741686	0.998512	0.00039951	0.999024	0.000999523
5.28	0.998719	0.000442054	0.997789	0.000715257	0.998605	0.000392628	0.9988	0.00108819
5.29	0.998731	0.000451229	0.997794	0.000729877	0.998631	0.000405158	0.998688	0.0011301
5.3	0.998616	0.000438055	0.997596	0.00069656	0.998463	0.000403966	0.998616	0.00115083
5.31	0.998563	0.000491213	0.997745	0.000671653	0.998431	0.000418345	0.998506	0.00119809
5.32	0.998602	0.000534232	0.997676	0.000616491	0.998391	0.000439277	0.998468	0.00128024
5.33	0.998587	0.000576943	0.997579	0.000605678	0.99833	0.000460286	0.998436	0.00131044
5.34	0.998552	0.000600206	0.99755	0.000603752	0.998274	0.000486951	0.998434	0.00133218
5.35	0.998426	0.000592146	0.997544	0.000600245	0.998185	0.000476925	0.998522	0.0013177
5.36	0.998401	0.00064035	0.997389	0.000588232	0.998128	0.00051313	0.99859	0.00134895
5.37	0.998328	0.000678285	0.997317	0.0005798	0.998084	0.000534251	0.99875	0.00134756
5.38	0.998258	0.00067485	0.997107	0.000603521	0.997961	0.000540313	0.998904	0.00132658
5.39	0.998147	0.000682919	0.996977	0.000615225	0.997843	0.00055292	0.999094	0.0013073
5.4	0.998125	0.000712229	0.997042	0.00062771	0.997873	0.000570039	0.99934	0.00135525
5.41	0.998124	0.000715762	0.996976	0.000648334	0.997865	0.000577021	0.999514	0.00138433
5.42	0.998026	0.000681405	0.996944	0.000625412	0.997798	0.000547907	0.99953	0.00141241
5.43	0.998012	0.000662351	0.996973	0.000637553	0.99781	0.000537484	0.99956	0.00152138
5.44	0.998164	0.000603229	0.996969	0.000628593	0.997942	0.000496273	0.999504	0.00156608
5.45	0.998222	0.000559597	0.996859	0.000633724	0.997985	0.000475038	0.999514	0.00157674
5.46	0.998244	0.000524423	0.99671	0.000654126	0.997968	0.000453109	0.999322	0.00153762
5.47	0.998204	0.000504921	0.996517	0.000685757	0.997845	0.000468237	0.999244	0.00162165
5.48	0.998193	0.000573758	0.99662	0.000703735	0.997872	0.000508948	0.999104	0.00164165
5.49	0.997994	0.000625454	0.996609	0.000712179	0.997689	0.000537953	0.998972	0.00170869
5.5	0.997966	0.00067343	0.996771	0.000722048	0.997674	0.000572529	0.998896	0.00172977
5.51	0.997933	0.00068252	0.996911	0.000765538	0.997694	0.000582839	0.998804	0.00176147
5.52	0.997992	0.000686675	0.997141	0.000782263	0.997805	0.000588342	0.998736	0.00170152
5.53	0.997971	0.000689263	0.997069	0.000771106	0.997762	0.000583434	0.998668	0.00168996
5.54	0.997943	0.000703228	0.99696	0.00080248	0.997714	0.000593073	0.998532	0.00160503
5.55	0.997876	0.000732845	0.996795	0.000796202	0.997632	0.000605384	0.9984	0.00161097
5.56	0.997795	0.000771883	0.996764	0.000809824	0.99761	0.000633256	0.998264	0.00160256
5.57	0.997751	0.000807837	0.996854	0.000783135	0.997615	0.000648186	0.998118	0.00162253
5.58	0.997528	0.000822464	0.996914	0.000792791	0.997457	0.000657992	0.99799	0.00164155
5.59	0.997519	0.000832921	0.99698	0.000783721	0.997424	0.000657236	0.997898	0.00162355
5.6	0.997495	0.000855742	0.996875	0.000776903	0.997306	0.000668771	0.997894	0.00157144
5.61	0.997533	0.000842548	0.996863	0.000750438	0.99731	0.000655847	0.99781	0.00155663
5.62	0.997561	0.000849247	0.996689	0.000704155	0.997248	0.000659981	0.997868	0.00154142
5.63	0.997509	0.000845914	0.996569	0.000690645	0.997125	0.000660958	0.99786	0.00149098
5.64	0.997304	0.000836621	0.996407	0.000669913	0.996902	0.000654423	0.997898	0.00145196
5.65	0.997249	0.000892663	0.996523	0.000626506	0.996907	0.000684863	0.997944	0.00144519
5.66	0.99709	0.000902629	0.996485	0.000611108	0.996818	0.000694697	0.998052	0.00136825
5.67	0.996944	0.000932324	0.996481	0.000690678	0.996722	0.00073579	0.99805	0.00132042
5.68	0.996785	0.000979452	0.996648	0.000696326	0.996629	0.000775175	0.99817	0.00131485
5.69	0.996786	0.00104709	0.996551	0.000659639	0.996544	0.000811913	0.998146	0.00131373
5.7	0.996727	0.00106859	0.996496	0.000680405	0.996441	0.000838294	0.998156	0.00137478
5.71	0.99683	0.00104253	0.996324	0.000741366	0.996438	0.000834939	0.998106	0.00146102
5.72	0.996699	0.00105142	0.996264	0.000759305	0.996317	0.000840474	0.997964	0.00152719
5.73	0.99658	0.00106036	0.996258	0.000760241	0.99625	0.000844421	0.998046	0.00162043
5.74	0.996661	0.00104814	0.996261	0.000786095	0.99631	0.000844049	0.998144	0.00163106
5.75	0.996587	0.00103655	0.996209	0.000782625	0.996312	0.000825556	0.998314	0.00165056
5.76	0.996516	0.00103122	0.996137	0.000793608	0.996216	0.000823027	0.99834	0.00165924
5.77	0.996629	0.00103246	0.99595	0.000798405	0.996254	0.000828267	0.998398	0.00167137
5.78	0.996654	0.00104202	0.995905	0.000758008	0.996265	0.000823522	0.998468	0.00164129
5.79	0.996622	0.00104635	0.995775	0.000769381	0.996228	0.00083221	0.998468	0.00167057
5.8	0.996819	0.000972096	0.995805	0.000759464	0.99636	0.000787534	0.99836	0.00173437
5.81	0.996856	0.000952358	0.995771	0.000699097	0.996442	0.000759226	0.998278	0.00168905
5.82	0.996956	0.000966259	0.995721	0.000719364	0.996499	0.000774825	0.998256	0.00174964
5.83	0.996894	0.000991788	0.995716	0.000703164	0.996479	0.000784112	0.998202	0.00174771
5.84	0.996876	0.00094977	0.995694	0.000703629	0.996476	0.000753697	0.998132	0.00169687
5.85	0.996954	0.000958805	0.995707	0.00068085	0.996542	0.000758501	0.997926	0.00166568
5.86	0.996924	0.000973935	0.995669	0.000682291	0.996521	0.000769018	0.997672	0.0016817
5.87	0.996907	0.000983526	0.995778	0.000616917	0.996545	0.000762419	0.99754	0.00163755
5.88	0.996921	0.000984252	0.995782	0.000628766	0.996559	0.000765982	0.99739	0.00152281
5.89	0.996864	0.000972302	0.995801	0.000603564	0.996549	0.000750629	0.997402	0.00147535
5.9	0.996814	0.00103053	0.996049	0.000594698	0.996588	0.000783627	0.997388	0.00131729
5.91	0.996807	0.0010434	0.996084	0.000584502	0.99657	0.00078924	0.997382	0.00120515
5.92	0.996786	0.00103137	0.99618	0.000574186	0.99663	0.000766076	0.99732	0.000984317
5.93	0.996884	0.00103032	0.996307	0.000576757	0.996762	0.00075914	0.99737	0.000856195
5.94	0.996767	0.00107227	0.996526	0.000549942	0.99678	0.000782793	0.99744	0.000816492
5.95	0.996727	0.00109051	0.996634	0.000556948	0.996779	0.000799114	0.997494	0.000789624
5.96	0.996663	0.00107946	0.99668	0.000553556	0.996782	0.000791807	0.997518	0.000744173
5.97	0.996619	0.00105089	0.996778	0.000544042	0.996782	0.000776433	0.997542	0.000794225
5.98	0.996627	0.00101263	0.996839	0.000524885	0.996817	0.000750508	0.99755	0.000767522
5.99	0.996664	0.00103252	0.99681	0.000515074	0.996792	0.000764436	0.997574	0.000882245
6	0.996592	0.00107289	0.996834	0.000533481	0.996765	0.00079958	0.997434	0.000923767

## Sheet: Figure 4
	Figure 4b												Figure 4c				Figure 4d					Figure 4e
		#1		#2		#3		#4		#5			Cross correlation time lag				Before		After			Before		After
		V1	RSC	V1	RSC	V1	RSC	V1	RSC	V1	RSC		Before	After			V1	RSC	V1	RSC		V1	RSC	V1	RSC
		1.23781	1.23984	1.24919	1.24791	1.27856	1.27817	1.2601	1.2611	1.2722	1.2723		0	-0.01			70	87	62	465		0.000638736	0.00145597	0.0023586	0.00150208
		1.23779	1.23997	1.24932	1.24801	1.2784	1.27824	1.25981	1.261	1.2729	1.2723		-0.05	0.17			32	50	350	69		0.000529399	0.000655507	0.00187188	0.000915721
		1.23837	1.23988	1.24947	1.24784	1.27819	1.27781	1.25933	1.2607	1.273	1.2724		-0.01	-0.01			131	63	33	53		0.00112691	0.000707481	0.000548967	0.00064629
		1.23884	1.23933	1.2495	1.24784	1.27814	1.27777	1.25925	1.2608	1.2731	1.2725		-0.01	-0.02			97	117	280	251		0.00135858	0.000944345	0.00196846	0.00173347
		1.23929	1.23928	1.24959	1.24791	1.2781	1.27785	1.2592	1.2609	1.2728	1.2724		0.2	-0.01			145	494	131	112		0.00153705	0.00141047	0.00101721	0.00162035
		1.23907	1.23884	1.24948	1.24782	1.27801	1.27783	1.2593	1.2611	1.2728	1.2727		0	-0.03			199	981	112	823		0.00204067	0.00256898	0.00177679	0.00134135
		1.23928	1.23934	1.24948	1.24782	1.27799	1.2778	1.25946	1.2612	1.2728	1.2725		-0.01	-0.02			184	177	178	234		0.00106445	0.00162225	0.00194595	0.0017969
		1.23878	1.23948	1.24941	1.24789	1.2779	1.27775	1.25953	1.2613	1.273	1.2726		-0.02	-0.01			241	107	30	25		0.00185653	0.00122628	0.000573547	0.00042531
		1.23888	1.23935	1.24912	1.24785	1.27804	1.27779	1.25934	1.2612	1.2728	1.2727		-0.02	-0.01			70	67	113	185		0.00132277	0.000876123	0.00216391	0.00199129
		1.23896	1.2389	1.24867	1.24776	1.27787	1.2777	1.25926	1.2613	1.2726	1.2725		-0.02	-0.01			105	77	171	214		0.00116666	0.000872044	0.00105137	0.00165811
		1.23889	1.23904	1.24844	1.24768	1.27786	1.27761	1.25909	1.2613	1.2728	1.2726		-0.02	-0.02			102	106	90	225		0.00149083	0.00124278	0.00117426	0.00092234
		1.23898	1.23886	1.24818	1.24779	1.27781	1.27765	1.25911	1.2612	1.2728	1.2726		-0.01	-0.02			99	71	173	114		0.00152143	0.000970672	0.00172881	0.00103227
		1.23917	1.23866	1.24821	1.24784	1.27779	1.27766	1.25866	1.261	1.2727	1.2726		-0.01	-0.02			93	73	66	58		0.00174321	0.00109201	0.00145616	0.000731376
		1.23953	1.23837	1.24814	1.24786	1.27767	1.27761	1.25817	1.2607	1.2727	1.2723		-0.02	-0.03			83	58	134	360		0.00141464	0.000647074	0.00178042	0.00148398
		1.23963	1.2386	1.24842	1.24814	1.27785	1.27769	1.25804	1.2605	1.273	1.2726		-0.03	0.15			56	32	107	99		0.00144716	0.000400674	0.00176828	0.00134277
		1.23937	1.239	1.24856	1.24821	1.27779	1.27771	1.25844	1.2606	1.2728	1.2723		-0.02	-0.03			82	71	223	204		0.00141201	0.00105823	0.00211388	0.00129982
		1.23929	1.23911	1.2488	1.24844	1.27794	1.27779	1.25848	1.2606	1.2725	1.2719		-0.02	-0.01			95	141	37	97		0.00141955	0.000991567	0.00104597	0.000511382
		1.23942	1.23931	1.24907	1.24877	1.27793	1.27788	1.25884	1.2607	1.2724	1.2719		-0.02	-0.02			56	69	182	79		0.00113371	0.00084504	0.00106437	0.0008194
		1.23939	1.23936	1.24922	1.24887	1.27782	1.27794	1.25934	1.261	1.2722	1.2718		-0.02	-0.01			46	71	154	158		0.000993297	0.00080989	0.000773567	0.00107746
		1.23957	1.23927	1.24917	1.24905	1.27787	1.27807	1.2594	1.261	1.2721	1.2717		-0.01	-0.02			65	64	132	104		0.00104168	0.000597729	0.000899462	0.000992948
		1.23977	1.23912	1.24929	1.24927	1.27826	1.27857	1.25923	1.2609	1.2717	1.2714		-0.01	-0.02			47	77	84	71		0.000904983	0.000891284	0.000932795	0.000714889
		1.23994	1.23923	1.24939	1.2496	1.27845	1.27918	1.25894	1.2609	1.2713	1.2712		-0.01	-0.01			91	99	100	86		0.00122061	0.000821612	0.000602798	0.000679858
		1.23942	1.23907	1.24918	1.24971	1.27869	1.27994	1.25916	1.2607	1.2714	1.2711		-0.03	-0.02			79	273	204	214		0.00139102	0.000939701	0.000832616	0.000922666
		1.23944	1.23972	1.24918	1.24975	1.2788	1.2805	1.25933	1.2608	1.2715	1.2712		0	-0.01			97	110	130	126		0.000920545	0.00109597	0.000731451	0.000946839
		1.23908	1.23996	1.24911	1.24965	1.27916	1.2814	1.25951	1.2609	1.2721	1.2714		-0.32	-0.02			181	93	169	146		0.00102304	0.00137608	0.00075727	0.000726658
		1.23886	1.2401	1.2491	1.24955	1.27965	1.2821	1.25981	1.2607	1.2722	1.2712		-0.03	-0.02			79	43	160	152		0.00119365	0.000480244	0.000822838	0.000959293
		1.23877	1.2403	1.24873	1.24951	1.2802	1.2825	1.25941	1.2604	1.2722	1.2713		0	-0.02			22	29	152	145		0.00056817	0.000397866	0.000965791	0.00103229
		1.23854	1.2405	1.24891	1.24952	1.2807	1.2827	1.25987	1.2604	1.2723	1.2713		-0.01	-0.02			149	166	130	123		0.0013419	0.000664047	0.000610285	0.00110901
		1.23847	1.2407	1.24893	1.24963	1.2813	1.283	1.2601	1.2604	1.2722	1.2711		-0.01	-0.03			24	60	193	97		0.000559469	0.000512336	0.000831185	0.000945497
		1.23878	1.2406	1.24926	1.24962	1.2816	1.2833	1.2604	1.2605	1.272	1.271			-0.04			24	42	264	214		0.000571551	0.000478187	0.00084179	0.000913775
		1.23881	1.2403	1.24944	1.24969	1.2817	1.2835	1.2604	1.2606	1.2716	1.2708			-0.02			41	29	163	170		0.000831468	0.000470412	0.000815243	0.00105224
		1.23876	1.2407	1.24959	1.2498	1.2817	1.2835	1.2607	1.2608	1.2712	1.2707			-0.02			136	87	181	179		0.00119667	0.000674604	0.000903938	0.000966674
		1.23898	1.2405	1.24962	1.24968	1.2816	1.2833	1.2604	1.2607	1.2709	1.2705			-0.03			74	63	181	175		0.000923551	0.000551452	0.000905003	0.000833154
		1.23955	1.23993	1.24957	1.24961	1.2817	1.2833	1.2602	1.2608	1.2702	1.2702			-0.02			83	63	186	152		0.00103794	0.000639251	0.00119344	0.000960183
		1.23983	1.23924	1.24963	1.2496	1.2815	1.2829	1.25994	1.2606	1.26972	1.2699			-0.01			43	209	177	185		0.000834274	0.00137675	0.00111969	0.000767159
		1.2404	1.23873	1.2497	1.24969	1.2814	1.283	1.25972	1.2606	1.26976	1.26974			-0.02			27	284	173	87		0.000518019	0.00104433	0.000855598	0.000792591
		1.2405	1.23848	1.24959	1.2497	1.2815	1.2828	1.25968	1.2604	1.26975	1.26937			-0.01			104	46	225	72		0.000983003	0.000520975	0.000817181	0.000559753
		1.24	1.23827	1.24957	1.2496	1.2816	1.2826	1.25946	1.2601	1.26982	1.26935			-0.02			119	60	153	155		0.00110737	0.000525632	0.00153038	0.0012991
		1.2405	1.23792	1.24963	1.24979	1.2818	1.2824	1.25869	1.25957	1.26997	1.26915			-0.02			151	133	102	135		0.00155147	0.000473573	0.00125189	0.00103921
		1.23987	1.23738	1.2496	1.24986	1.282	1.2821	1.25832	1.25941	1.26991	1.26902			-0.03			151	41	123	102		0.00126168	0.000542542	0.00164611	0.000768756
		1.23978	1.23806	1.24947	1.24985	1.2821	1.2819	1.25826	1.25911	1.2701	1.26881			-0.03			59	57	181	134		0.00125644	0.000652757	0.00150949	0.00113118
		1.23903	1.23814	1.24959	1.24999	1.2825	1.2818	1.25793	1.25889	1.2701	1.26888			-0.2			151	123	101	87		0.00154776	0.00102147	0.00158983	0.001287
		1.23933	1.23786	1.24967	1.2501	1.2827	1.2819	1.25768	1.2586	1.2702	1.26871			0			77	61	181	181		0.00132688	0.000857439	0.00131122	0.000693482
		1.23931	1.23687	1.25	1.2503	1.2828	1.2818	1.25741	1.25835	1.2702	1.26854			-0.02			44	127	83	68		0.00117632	0.000784965	0.00145069	0.000683851
		1.2402	1.23597	1.2503	1.2505	1.2826	1.2817	1.25702	1.25811	1.26997	1.26854			-0.26			46	58	141	109		0.00069734	0.000604346	0.00133702	0.000885717
		1.2418	1.23498	1.2504	1.2503	1.2827	1.2818	1.25712	1.25789	1.26993	1.26839			0			66	59	181	135		0.00151957	0.000864654	0.00151215	0.000728148
		1.2423	1.23458	1.2504	1.2503	1.2827	1.2817	1.25751	1.25792	1.2703	1.2687			-0.01			89	151	163	146		0.00145661	0.00098081	0.00141025	0.00080395
		1.2417	1.23389	1.2502	1.2502	1.2829	1.2819	1.2577	1.25796	1.2706	1.26878			-0.02			75	53	57	94		0.00153953	0.000589784	0.00112701	0.000510245
		1.2416	1.23391	1.2502	1.2502	1.2831	1.2821	1.25811	1.25821	1.2707	1.26887			-0.02			73	45	49	31		0.000558381	0.000505757	0.000999774	0.000350154
		1.2417	1.23422	1.2502	1.2502	1.2827	1.2819	1.25826	1.25819	1.2708	1.26883			-0.01			31	26	162	42		0.00111483	0.000488115	0.000862123	0.000519816
		1.2419	1.23526	1.2503	1.25	1.283	1.2819	1.25832	1.25809	1.2707	1.26901			-0.01			55	29	68	57		0.00133775	0.000434682	0.0013406	0.000614464
		1.2412	1.2359	1.2502	1.25	1.283	1.2819	1.25853	1.25805	1.2707	1.26907			0			92	72	81	49		0.00172151	0.00103578	0.000844699	0.000549646
		1.2405	1.23666	1.2501	1.24992	1.2832	1.2821	1.25858	1.25808	1.2704	1.26916			-0.02			151	51	122	138		0.00119762	0.00326946	0.00101165	0.00103461
		1.2405	1.23717	1.2499	1.24957	1.2829	1.2821	1.25893	1.25798	1.2701	1.26908			-0.01			53	51	69	74		0.000536393	0.00147195	0.000970993	0.00102308
		1.2404	1.23735	1.24992	1.24979	1.2829	1.2823	1.25902	1.258	1.26997	1.26901			-0.01			53	51	21	214		0.000802277	0.00176439	0.000535376	0.00153897
		1.24	1.23702	1.2501	1.24998	1.2825	1.2822	1.259	1.25778	1.26997	1.2692			-0.01			74	44	59	54		0.00114336	0.00153841	0.000745638	0.00048301
		1.2401	1.23681	1.2503	1.2501	1.2819	1.2817	1.2591	1.25762	1.26977	1.26922			0			151	51	65	95		0.000805788	0.00226947	0.000591931	0.00181997
		1.23996	1.23715	1.2508	1.2503	1.2816	1.2818	1.25918	1.25751	1.27	1.2697			-0.01			45	51	136	61		0.000690351	0.003729	0.000907896	0.000569738
		1.23956	1.23766	1.2509	1.2503	1.2813	1.2815	1.25899	1.25745	1.2701	1.26987			-0.01			118	32	69	151		0.000555704	0.000522138	0.00117505	0.000681351
		1.23989	1.23744	1.2508	1.2501	1.2812	1.2817	1.25861	1.25732	1.2705	1.2703			-0.01			110	51	184	59		0.000686536	0.000743897	0.00106932	0.00063589
		1.23984	1.23734	1.2509	1.24996	1.281	1.2818	1.25836	1.25732	1.2708	1.2705						64	56	160	268		0.00149383	0.000847061	0.00098653	0.000835887
		1.2398	1.23791	1.2508	1.2501	1.281	1.2817	1.25816	1.25711	1.2706	1.2706						68	36	33	189		0.00119967	0.000370514	0.000977346	0.00204964
		1.2404	1.23781	1.2509	1.2501	1.2807	1.2815	1.25838	1.25741	1.2707	1.2707						86	84	59	345		0.0011454	0.000778682	0.000898121	0.000845462
		1.2402	1.23807	1.2508	1.24993	1.2806	1.2815	1.25847	1.25753	1.2707	1.2708						53	37	89	68		0.00103866	0.000369103	0.00101719	0.000724822
		1.23981	1.23799	1.2508	1.24986	1.2806	1.2815	1.25865	1.25794	1.2708	1.2711						103	93	166	127		0.00132972	0.000885407	0.000856385	0.000752351
		1.2402	1.23863	1.2507	1.24973	1.2806	1.2814	1.25912	1.25841	1.2703	1.271								130	129				0.000632678	0.0010042
		1.2397	1.23893	1.2504	1.24958	1.2806	1.2813	1.25945	1.25913	1.2703	1.2711								95	88				0.00154863	0.00117418
		1.24	1.23911	1.25	1.2493	1.2805	1.2814	1.25959	1.25977	1.2701	1.271								98	98				0.00157355	0.00102677
		1.23981	1.23916	1.2502	1.24921	1.2806	1.2817	1.25954	1.2603	1.26979	1.2708								133	151				0.000901712	0.00194941
		1.24	1.23953	1.2503	1.24932	1.2806	1.2817	1.25972	1.2606	1.2701	1.271								55	119				0.00187076	0.00367514
		1.23982	1.23955	1.2505	1.24947	1.2807	1.2818	1.2597	1.2608	1.2701	1.2708								151	151				0.00224034	0.0019493
		1.23982	1.23939	1.2507	1.24967	1.2808	1.2818	1.25964	1.2611	1.2702	1.2708								151	151				0.00235962	0.00167701
		1.23939	1.2391	1.2509	1.2502	1.2809	1.2821	1.25946	1.2611	1.2703	1.2709								34	134				0.00108984	0.000692927
		1.23949	1.23981	1.2508	1.2501	1.281	1.2819	1.25967	1.2612	1.2701	1.2706								151	151				0.00232418	0.00171582
		1.23913	1.2399	1.2509	1.25	1.2811	1.2817	1.25979	1.2611	1.2702	1.2707								151	151				0.00224129	0.00176934
		1.23912	1.2401	1.2507	1.24998	1.2809	1.2816	1.25945	1.2608	1.2701	1.2708								151	151				0.00212079	0.00181149
		1.23906	1.23975	1.2507	1.2501	1.2811	1.2817	1.25998	1.2609	1.2703	1.2707								46	39				0.0013668	0.00074389
		1.23931	1.23935	1.2506	1.2502	1.2812	1.2817	1.2603	1.261	1.2701	1.2708								151	139				0.00227086	0.00163218
		1.23937	1.23926	1.2504	1.2503	1.2809	1.2814	1.2608	1.2613	1.2702	1.271								151	132				0.00184187	0.00144279
		1.2396	1.23904	1.2501	1.2503	1.2809	1.2814	1.2611	1.2615	1.2702	1.2709								72	23				0.00135725	0.000411974
		1.23948	1.23874	1.24993	1.2503	1.281	1.2813	1.2609	1.2618	1.27	1.271								106	99				0.00191773	0.00150815
		1.23906	1.23874	1.24956	1.2502	1.281	1.2812	1.2609	1.2617	1.26993	1.271								151	136				0.00157872	0.0012283
		1.23882	1.23929	1.24969	1.2501	1.2813	1.2813	1.2603	1.2616	1.26972	1.2709								38	58				0.0011334	0.00101921
		1.2385	1.23931	1.24972	1.2501	1.2813	1.2815	1.2602	1.2613	1.26925	1.2706								54	29				0.00162122	0.000514524
		1.23863	1.23919	1.2502	1.2501	1.2813	1.2814	1.25994	1.2612	1.26904	1.2704								40	36				0.00128417	0.000722576
		1.23855	1.2391	1.2503	1.2503	1.2815	1.2811	1.25955	1.2611	1.26879	1.2701								125	112				0.00153977	0.00136774
		1.23838	1.23938	1.2504	1.2501	1.2812	1.2808	1.25943	1.261	1.26882	1.27								151	39				0.0014355	0.000829787
		1.23841	1.23919	1.2504	1.25	1.2813	1.2806	1.25934	1.2606	1.26893	1.26987								51	43				0.00160654	0.000873753
		1.23866	1.23868	1.2502	1.24997	1.2813	1.2805	1.25966	1.2606	1.26896	1.26942								50	151				0.00119964	0.00144478
		1.23816	1.23852	1.2501	1.24979	1.2811	1.2801	1.2597	1.2606	1.26905	1.26924								109	151				0.00166387	0.00143252
		1.23834	1.23908	1.24993	1.24972	1.2811	1.2801	1.25991	1.2608	1.26929	1.26901								115	109				0.00144276	0.00101981
		1.23828	1.23884	1.24979	1.24976	1.2811	1.27985	1.2601	1.2609	1.26909	1.26877								53	37				0.00145527	0.000502897
		1.23815	1.23902	1.24963	1.24952	1.2812	1.27989	1.2601	1.2608	1.26904	1.26867								84	47				0.00136959	0.0007644
		1.23828	1.23913	1.24933	1.24937	1.2812	1.27977	1.25991	1.2606	1.26947	1.26872								65	65				0.00101347	0.000675143
		1.23882	1.23881	1.24929	1.24917	1.2813	1.27968	1.26	1.2606	1.26944	1.26844								102	98				0.00150719	0.00121856
		1.23904	1.23858	1.24942	1.24941	1.281	1.2793	1.2599	1.2605	1.26938	1.26823								49	45				0.0014767	0.000928554
		1.23939	1.23842	1.24946	1.24942	1.2808	1.27903	1.25979	1.2604	1.26943	1.2681								46	39				0.00110574	0.000726673
		1.23936	1.23824	1.24979	1.24938	1.281	1.2789	1.25974	1.2602	1.26933	1.2679								36	54				0.00105627	0.000772422
		1.23982	1.23917	1.24995	1.24941	1.281	1.27883	1.25952	1.2601	1.26927	1.26772								97	86				0.000985954	0.000995079
		1.23961	1.23946	1.25	1.2495	1.2811	1.27901	1.25964	1.2603	1.26894	1.26756								151	53				0.000678637	0.000809289
		1.23963	1.23964	1.24977	1.24936	1.2812	1.2792	1.2599	1.2604	1.2688	1.26738								62	47				0.0010483	0.000742087
		1.23965	1.23965	1.24985	1.2493	1.2813	1.27912	1.2604	1.2604	1.26906	1.26739								32	26				0.000770236	0.000422516
		1.23981	1.24	1.24979	1.24947	1.2815	1.27965	1.2608	1.2605	1.26903	1.26717								27	76				0.00068374	0.00172328
		1.24	1.2401	1.25	1.24957	1.2817	1.27987	1.261	1.2605	1.26926	1.26697								49	32				0.00147223	0.000545945
		1.2407	1.2401	1.25	1.24959	1.2821	1.28	1.2608	1.2603	1.26936	1.26691								28	43				0.00110862	0.000813378
		1.2414	1.2398	1.24991	1.24949	1.2819	1.2801	1.2607	1.25986	1.26913	1.26668								23	72				0.000636694	0.00103011
		1.2415	1.23959	1.2504	1.24958	1.2825	1.2805	1.2608	1.25966	1.2696	1.26684								151	99				0.000992258	0.000745557
		1.2416	1.2402	1.2506	1.24956	1.2828	1.2807	1.2614	1.25956	1.2702	1.26697								32	59				0.000931974	0.00146852
		1.2412	1.2405	1.2509	1.24974	1.2828	1.2811	1.2616	1.25962	1.2702	1.26726								50	42				0.000963656	0.000697683
		1.2407	1.2411	1.251	1.24975	1.2827	1.2816	1.2615	1.25955	1.2701	1.26748								27	62				0.000887513	0.000833086
		1.2401	1.2412	1.251	1.24991	1.2822	1.2815	1.2618	1.25995	1.27	1.26809								72	24				0.000797446	0.000397477
		1.23953	1.2411	1.251	1.2502	1.2821	1.2819	1.2616	1.2603	1.26983	1.26902								42	51				0.000957932	0.00250974
		1.23909	1.2407	1.251	1.2505	1.2817	1.2821	1.2616	1.2608	1.26957	1.26962								126	51				0.00130082	0.000783771
		1.23901	1.2402	1.2509	1.2505	1.2815	1.2822	1.2617	1.2612	1.269	1.26989								48	51				0.00129637	0.00114833
		1.23809	1.23936	1.2503	1.2504	1.2808	1.2818	1.2616	1.2614	1.26852	1.26993								151	51				0.00157495	0.00407011
		1.23728	1.23949	1.25	1.2505	1.2804	1.2818	1.2612	1.2613	1.26795	1.2698								151	51				0.00109342	0.000898464
		1.23609	1.23936	1.24974	1.2502	1.2798	1.2814	1.2604	1.2607	1.26746	1.26968								151	51				0.000851551	0.00373249
		1.23536	1.23895	1.24935	1.2501	1.2793	1.281	1.25961	1.2601	1.26723	1.26954								151	27				0.00130304	0.00046626
		1.23482	1.23829	1.24892	1.24985	1.27893	1.2806	1.25889	1.25935	1.26719	1.26956								52	51				0.00118125	0.00185127
		1.23478	1.23774	1.24844	1.24944	1.27847	1.2802	1.25814	1.25872	1.26721	1.26947								151	51				0.00126595	0.000802328
		1.23474	1.23737	1.24783	1.24899	1.27805	1.2797	1.2578	1.25831	1.2671	1.26939								151	51				0.000581657	0.0015968
		1.23467	1.23703	1.24752	1.2485	1.27772	1.27939	1.2576	1.258	1.26657	1.26909								151	51				0.00108967	0.000819511
		1.23486	1.23632	1.24751	1.24825	1.27763	1.27917	1.25769	1.25781	1.26658	1.26922								151	51				0.00101	0.000982447
		1.23508	1.23616	1.24741	1.24809	1.2775	1.27868	1.25801	1.25783	1.26662	1.26936								77	44				0.000593545	0.000736161
		1.23568	1.23642	1.24735	1.2478	1.27762	1.27853	1.25821	1.25785	1.26676	1.2695								56	51				0.00073236	0.000659727
		1.2367	1.23659	1.24729	1.24756	1.27819	1.27841	1.25852	1.25767	1.26766	1.26939								104	51				0.000944971	0.000813198
		1.23763	1.23728	1.24725	1.24736	1.27935	1.27835	1.25953	1.25768	1.26929	1.26981								78	46				0.000887508	0.000854112
		1.2383	1.23837	1.24736	1.24731	1.2808	1.2787	1.2608	1.25798	1.2704	1.2704								151	51				0.00129217	0.000886138
		1.23919	1.23965	1.2477	1.24721	1.2814	1.27961	1.2613	1.25861	1.2707	1.2709								151	51				0.000721768	0.00171845
		1.23947	1.2403	1.24865	1.24747	1.2818	1.2802	1.2618	1.25986	1.2707	1.2714								115	51				0.000605928	0.00231429
		1.23955	1.2404	1.24969	1.24772	1.282	1.2811	1.2617	1.2608	1.2704	1.2715								151	51				0.00148972	0.0009177
		1.23891	1.23966	1.2506	1.24827	1.2818	1.2816	1.2617	1.2613	1.2704	1.2716								151	45				0.000593077	0.000596703
		1.23862	1.2401	1.251	1.24915	1.2811	1.2813	1.2614	1.2614	1.26987	1.2709								151	51				0.00102867	0.000891055
		1.23775	1.23929	1.2511	1.25	1.2804	1.2812	1.2612	1.2615	1.26957	1.2705								35	51				0.000688005	0.00200919
		1.23687	1.239	1.2509	1.2505	1.27963	1.2812	1.2611	1.2615	1.26929	1.2701								45	51				0.00104938	0.00225534
		1.23625	1.2383	1.251	1.2508	1.27948	1.2811	1.2606	1.2613	1.26857	1.26954								93	51				0.000723397	0.00189861
		1.23607	1.23765	1.2506	1.2506	1.27884	1.2806	1.25985	1.2608	1.26788	1.26896								84	51				0.00135246	0.0010493
		1.23571	1.23734	1.2504	1.2507	1.27852	1.2804	1.25912	1.2605	1.26757	1.26854								127	51				0.00110338	0.00107428
		1.23536	1.23685	1.24997	1.2504	1.27822	1.27986	1.2584	1.25975	1.26718	1.26824								151	51				0.00129752	0.000726331
		1.2349	1.23674	1.24966	1.2502	1.27791	1.27935	1.25798	1.25921	1.26681	1.26788								36	25				0.000768824	0.000453271
		1.2344	1.23668	1.24914	1.24996	1.27775	1.27889	1.25751	1.2588	1.26687	1.26758								151	45				0.00131421	0.000684871
		1.23404	1.23709	1.24867	1.24961	1.27794	1.27876	1.25716	1.25833	1.26694	1.26749								151	51				0.00150842	0.00105761
		1.23409	1.23711	1.24817	1.24898	1.27839	1.27843	1.25744	1.25807	1.26754	1.26742								151	51				0.00116075	0.00096357
		1.23493	1.23725	1.24788	1.24867	1.27923	1.27819	1.25829	1.25784	1.26884	1.26758								119	22				0.000594042	0.000372956
		1.2355	1.23763	1.2474	1.24826	1.2805	1.27851	1.25947	1.25804	1.2697	1.26794								151	51				0.00153315	0.000785583
		1.23663	1.23792	1.2472	1.24799	1.2818	1.27936	1.2612	1.25862	1.2711	1.26906								83	44				0.00142171	0.000648102
		1.23777	1.23843	1.24707	1.24759	1.2826	1.2804	1.2627	1.25964	1.2717	1.2704								69	46				0.00117745	0.00064052
		1.23842	1.23993	1.24689	1.24731	1.2829	1.2815	1.2633	1.2608	1.272	1.2714								47	70				0.000713481	0.0005884
		1.23832	1.2403	1.24704	1.24705	1.2826	1.2816	1.2635	1.2619	1.272	1.2717								105	83				0.00119183	0.000957572
		1.23852	1.2409	1.24764	1.24705	1.2822	1.2817	1.263	1.2623	1.2715	1.2717								62	67				0.000995827	0.000902142
		1.2376	1.2409	1.24859	1.24719	1.2818	1.2815	1.2623	1.2621	1.2707	1.2714								163	101				0.00109096	0.000961202
		1.23698	1.2406	1.24947	1.24764	1.2811	1.2812	1.2616	1.2619	1.26982	1.271								64	49				0.00142132	0.000716504
		1.23641	1.23974	1.24991	1.24831	1.2806	1.2808	1.2607	1.2615	1.26917	1.2706								49	53				0.00109241	0.000626716
		1.23591	1.23934	1.2504	1.24931	1.27984	1.2804	1.26	1.2611	1.26859	1.2701								59	84				0.00113907	0.000782555
		1.23533	1.23907	1.2505	1.2504	1.27928	1.2797	1.25962	1.2607	1.26799	1.26959								78	35				0.000857522	0.000608776
		1.23531	1.23828	1.2504	1.2508	1.27865	1.27904	1.25924	1.2603	1.26737	1.26898								57	146				0.00087373	0.000833001
		1.23512	1.23737	1.2503	1.2511	1.27837	1.27862	1.2589	1.25992	1.26694	1.26853								68	45				0.000967535	0.00045896
		1.23486	1.23722	1.25	1.251	1.27799	1.27816	1.25873	1.25949	1.2665	1.26791								43	32				0.00112585	0.000648777
		1.23453	1.23719	1.24965	1.2511	1.27805	1.27793	1.25872	1.2592	1.26699	1.26767								64	56				0.00149383	0.000847061
		1.23433	1.23698	1.24922	1.2508	1.2784	1.27783	1.25875	1.25876	1.2676	1.26735
		1.23448	1.23666	1.24867	1.2506	1.27933	1.27769	1.25913	1.25839	1.26863	1.26732
		1.23504	1.23641	1.24803	1.2502	1.2806	1.2777	1.2601	1.25834	1.2701	1.26765
		1.23586	1.2361	1.24718	1.24974	1.2819	1.27856	1.2613	1.25879	1.2713	1.26864
		1.23672	1.23605	1.24657	1.24897	1.2828	1.27946	1.2619	1.25955	1.2722	1.26979
		1.23745	1.23629	1.24621	1.24864	1.2835	1.2805	1.2627	1.2607	1.2725	1.271
		1.23739	1.23651	1.24608	1.2483	1.2833	1.281	1.2632	1.2615	1.2723	1.2716
		1.23761	1.23735	1.24589	1.24813	1.2834	1.2816	1.2633	1.262	1.2716	1.2717
		1.23715	1.23794	1.2459	1.24782	1.283	1.2818	1.2631	1.2622	1.2711	1.2715
		1.23681	1.23893	1.24612	1.24782	1.2824	1.2817	1.2625	1.2621	1.2703	1.2712
		1.23645	1.2393	1.24644	1.24787	1.2815	1.2816	1.2614	1.2616	1.26913	1.2706
		1.23593	1.23997	1.24714	1.24838	1.2808	1.2811	1.2604	1.2611	1.2688	1.27
				1.24836	1.24906	1.27991	1.2804	1.25952	1.2605	1.26818	1.2692
				1.24959	1.25	1.27923	1.27979	1.25868	1.25984	1.26792	1.26867
				1.2503	1.2507	1.27867	1.27917	1.25812	1.25929	1.26767	1.26815
				1.251	1.2511	1.27841	1.2787	1.25747	1.25883	1.26706	1.2676
				1.2515	1.2515	1.27824	1.27831	1.25696	1.25824	1.26684	1.2674
				1.2518	1.2516	1.27791	1.27799	1.25714	1.25812	1.26682	1.26712
				1.2523	1.2515	1.27781	1.27778	1.25697	1.25798	1.26667	1.26705
				1.2526	1.2515	1.2777	1.2777	1.2573	1.258	1.26653	1.26683
				1.2525	1.2514	1.27772	1.27731	1.25774	1.258	1.26672	1.2668
				1.2527	1.2515	1.27791	1.27733	1.25815	1.25804	1.26706	1.26673
				1.2525	1.2513	1.27866	1.27736	1.25819	1.25785	1.2676	1.26678
				1.2526	1.2515	1.27944	1.2776	1.25866	1.25813	1.26856	1.26728
				1.2526	1.2514	1.2803	1.27788	1.25953	1.25852	1.26972	1.26785
				1.2526	1.2515	1.2815	1.2787	1.2607	1.25934	1.2711	1.26882
				1.2524	1.2517	1.2829	1.27968	1.2619	1.2606	1.2725	1.2702
				1.2522	1.2518	1.2837	1.2808	1.2626	1.2616	1.2734	1.2713
				1.2519	1.2517	1.2842	1.2817	1.2634	1.2621	1.2736	1.2719
				1.2517	1.2519	1.2845	1.2823	1.2633	1.2624	1.2733	1.272
				1.2511	1.2517	1.2843	1.2825	1.2633	1.2628	1.2725	1.272
				1.2504	1.2514	1.2836	1.2823	1.263	1.2626	1.2714	1.2717
				1.2501	1.2513	1.2828	1.2821	1.2622	1.2624	1.2703	1.2712
				1.24988	1.2513	1.2818	1.2817	1.2613	1.2618	1.26906	1.2704
				1.24952	1.2513	1.2813	1.2815	1.2604	1.2612	1.26864	1.26983
				1.24917	1.2512	1.2805	1.2808	1.2594	1.2606	1.26794	1.26911
				1.24887	1.2511	1.28	1.2804	1.25851	1.25977	1.26772	1.26861
				1.24855	1.2509	1.27944	1.27998	1.25789	1.25923	1.26752	1.26817
				1.24882	1.251	1.27895	1.27948	1.25763	1.25893	1.26734	1.26797
				1.24891	1.2508	1.27867	1.27929	1.25699	1.2583	1.26689	1.26768
				1.2489	1.2508	1.27839	1.27901	1.25644	1.25796	1.26656	1.26743
				1.24921	1.2507	1.27806	1.27889	1.25626	1.2577	1.26647	1.26744

## Sheet: Figure 5
Figure 5a					Figure 5b			Figure 5c
V1		RSC						Spontaneous		Evoked
Before	After	Before	After		Before	After		Before	After	Before	After
0.5	0.65	0.1	0.5		0.10101	0.277778		0.739336	0.61519	0.0729927	0.114286
0.733333	0.8	0.733333	0.8		0.227273	0.10101		0.109005	0.0886076	0.543796	0.425397
0.4	0.709677	0.4	0.709677		0.277778	0.0252525		0.151659	0.296203	0.383212	0.460317
0.56	0.633333	0.56	0.633333		0.0757576	0.151515
0.433333	0.816667	0.433333	0.816667		0.0505051	0.277778
0.1125	0.336364	0.1125	0.336364		0.0505051	0.227273
0.45	0.6	0.45	0.6		0.0505051	0.20202
					0.0252525	0.176768
					0.20202	0.252525
					0.0252525	0.277778
					0.0252525	0.328283
					0.176768	0.227273
					0.0252525	0.151515
					0.151515	0.328283
					0.0252525	0.0757576
					0.10101	0.20202
					0.126263	0.252525
					0.0757576	0.126263
					0.0252525	0.252525
					0.328283	0.353535
					0.30303	0.126263
					0.227273	0.0505051
					0.252525	0.0757576
					0.176768	0.0252525
					0.227273	0.10101
					0.227273	0.0505051
					0.227273	0.176768
					0.0505051	0.10101
					0.378788	0.126263
					0.277778	0.227273
					0.0252525	0.151515
					0.126263	0.176768
					0.0252525	0.151515
					0.0252525	0.151515
					0.0252525	0.151515
					0.0252525	0.10101
					0.0252525	0.126263
					0.0252525	0.176768
					0.0252525	0.126263
					0.0505051	0.0252525
					0.227273	0.151515
					0.176768	0.227273
					0.0252525	0.176768
					0.126263	0.176768
					0.0252525	0.126263
					0.0252525	0.176768
					0.126263	0.176768
					0.0252525	0.0757576
					0.0252525	0.0757576
					0.0505051	0.0252525
					0.0252525	0.0252525
					0.0252525	0.0252525
					0.0252525	0.0252525
					0.0252525	0.0252525
					0.0252525	0.0505051
					0.0757576	0.0252525
					0	0.126263
					0.0252525	0.10101
					0.0252525	0.0505051
					0.0252525	0.151515
					0.0252525	0.0757576
					0.0252525	0.0757576
					0.0252525	0.126263
					0.0505051	0.0252525
					0	0.126263
					0.0505051	0.176768
					0	0.126263
					0.0252525	0.126263
					0	0.0252525
					0.0505051	0.0757576
					0.0757576	0.0505051
					0.0252525	0.10101
					0	0.0505051
					0.0252525	0.10101
					0	0
						0.328283
						0.0252525
						0.30303
						0.10101
						0.0252525
						0.10101
						0.0757576
						0.151515
						0.0757576

## Sheet: Supplementary figure 2
	Suppl. Fig 2a			Suppl. Fig 2b			Suppl. Fig 2c
	DOI	TCB2		DOI	TCB2		Before	DOI	TCB-2
	0.00103873	0.00106437		28	1820		50.8	54.1	84.5
	0.00122467	0.000773567		108	1540		40.7	57	77.8
	0.0013403	0.000899462		144	1320		36.6	63.5	72
	0.00120518	0.000932795		66	840		34	67.8
	0.00117564	0.000602798		32	1000		27.1
	0.00130563	0.000787401		118	1930		22.9
	0.00110839	0.000832616		43	2040		20.4
	0.00111509	0.000731451		34	1300
	0.00122884	0.00075727		103	1690
	0.00137653	0.000822838		136	1600
	0.00111872	0.000965791		40	1520
	0.00133941	0.000610285		92	1300
	0.00100699	0.000801136		35	1850
	0.000613964	0.000721202		420	1910
	0.000846815	0.000831185		620	1930
	0.000970993	0.00084179		690	2640
	0.000822237	0.000659224		670	1850
	0.000535376	0.000815243		210	1630
	0.000745638	0.000903938		590	1810
	0.000659718	0.000905003		1270	1810
	0.000591931	0.00119344		650	1860
	0.000907896	0.00111969		1360	1770
	0.000875084	0.000855598		1480	1730
	0.00117505	0.000817181		690	2250
	0.000941304	0.00059777		1820	450
	0.00106932	0.00101755		1840	470
	0.000942497	0.000593816		1430	1330
	0.00098653	0.00153038		1600	1530
	0.000977346	0.00125189		330	1020
	0.000898121	0.00164611		590	1230
	0.00101719	0.00150949		890	1810
	0.000856385	0.00158983		1660	1010
	0.000891256	0.00131122		1830	1810
	0.000530314	0.00145069		250	830
	0.000797446	0.00133702		720	1410
	0.000957932	0.00151215		420	1810
	0.00130082	0.00141025		1260	1630
	0.00129637	0.000855145		480	1240
	0.000569769	0.00112701		1250	570
	0.00157495	0.000999774		1510	490
	0.00109342	0.000862123		1510	1620
	0.000851551	0.000687268		1510	270
	0.00130304	0.0013406		1510	680
	0.00050682	0.000844699		370	810
	0.00118125	0.00101165		520	1220
	0.00126595	0.000664762		1510	210
	0.000581657	0.000807035		1510	1320
	0.00108967	0.000902577		1510	440
	0.00101	0.000632678		1510	1300
	0.000593545	0.00154863		770	950
	0.00073236	0.00157355		560	980
	0.000944971	0.000901712		1040	1330
	0.000888374	0.00187076		1270	550
	0.000887508	0.00224034		780	1510
	0.00129217	0.00141692		1510	450
	0.000774082	0.00235962		470	1510
	0.000721768	0.00108984		1510	340
	0.000605928	0.00232418		1150	1510
	0.00148972	0.00224129		1510	1510
	0.000593077	0.00212079		1510	1510
	0.00102867	0.0013668		1510	460
	0.000688005	0.00227086		350	1510
	0.00104938	0.00184187		450	1510
	0.000723397	0.00135725		930	720
	0.00135246	0.000762419		840	270
	0.00110338	0.00191773		1270	1060
	0.00129752	0.00157872		1510	1510
	0.000768824	0.0011334		360	380
	0.00131421	0.00162122		1510	540
	0.00150842	0.00128417		1510	400
	0.00116075	0.00153977		1510	1250
	0.000594042	0.0014355		1190	1510
	0.00153315	0.00113477		1510	510
	0.00142171	0.00160654		830	510
	0.000655582	0.00119964		2050	500
	0.000564042	0.00166387		270	1090
	0.00117745	0.00144276		690	1150
	0.000713481	0.00109642		470	380
	0.00119183	0.00145527		1050	530
	0.000995827	0.00136959		620	840
	0.00109096	0.00101347		1630	650
	0.00142132	0.00150719		640	1020
	0.000624881	0.000873641		240	1250
	0.00109241	0.0014767		490	490
	0.00113907	0.00110574		590	460
	0.000768453	0.00105627		500	360
	0.000857522	0.000985954		780	970
	0.00087373	0.000678637		570	1510
	0.000967535	0.0010483		680	620
	0.00112585	0.000770236		430	320
	0.00149383	0.00068374		640	270
		0.00147223			490
		0.00110862			280
		0.000636694			230
		0.000992258			1510
		0.000931974			320
		0.000963656			500
		0.000887513			270

## Sheet: Supplementary figure 3
Suppl. Fig 3
i			ii			iii			iv			v			vi
Power	Trial length		Duration	Trial length		%	Trial length		Power	Trial length		Duration	Trial length		%	Trial length
0.0011509	4		1118.72	4		0.833333	4		0.000610851	1		1118.72	1		1	0.125
0.00109912	4		1076.52	4		0.741935	4		0.000844717	1		1076.52	1		1	0.354545
0.0010002	4		766.429	4		0.5	4		0.0010002	1		901	1		1	0.5
0.00098065	4		832	4		0.466667	4		0.00109912	1		600	1		1	0.741935
0.000844717	4		901	4		0.354545	4		0.00119878	2		740.714	2		2	0.5
0.000610851	4		600	4		0.125	4		0.00109207	2		610	2		2	0.56
0.000963785	6		1655.6	6		0.833333	6		0.000739854	2		994.762	2		2	0.65
0.000978364	6		844.545	6		0.733333	6		0.000724654	2		753.077	2		2	0.7
0.000770243	30		944.762	30		0.7	30		0.0011509	3		731.667	3		3	0.6
0.00119878	30		610	30		0.65	30		0.00098065	3		766.429	3		3	0.5
0.00109207	30		500	30		0.6	30		0.000770243	3		832	3		3	0.466667
0.000739854	30		731.667	30		0.56	30		0.000624701	3		500	3		3	0.833333
0.000724654	30		753.077	30		0.5	30		0.000963785	5		1655.6	5		5	0.833333
0.000624701	30		740.714	30		0.5	30		0.000978364	5		844.545	5		5	0.733333

## Sheet: Supplementary figure 4
Suppl. Fig. 4a			Suppl. Fig 4c
V1	RSC		1=V1	2=RSC
1.00049	1.0006		3=SSp-bfd	4=M1
1.00041	1.00042		5=M2
1.00036	1.00037		Power	Region ID
1.00028	1.00024		0.000906023	1
1.00002	1.00019		0.00129946	1
0.999875	0.999982		0.00127748	1
1.00019	1.00004		0.00131134	1
1.00031	1.00018		0.00132028	1
1.00021	1.00026		0.000950318	1
1.00022	1.00015		0.000939597	1
1.00033	1.00034		0.00138321	1
1.00034	1.00041		0.00130277	1
1.00037	1.00032		0.00119892	1
1.0003	1.00026		0.00116459	1
1.0002	1.00013		0.00113798	1
1.00011	1.00004		0.000968973	1
1.00029	1.00032		0.000986579	1
1.00034	1.00046		0.00127712	1
1.00034	1.00049		0.00149066	1
1.00028	1.00037		0.00124951	1
1.0001	1.0002		0.00115402	1
0.999944	1.00012		0.00115611	1
0.999914	1.00017		0.0011073	1
0.999843	1.00008		0.00104713	1
0.99984	0.999928		0.00100766	1
0.999977	1.00017		0.000985469	1
1.0001	1.00032		0.00131981	1
1.00022	1.00018		0.00143803	1
1.00046	1.0005		0.00132339	1
1.00053	1.00016		0.00121566	1
1.00031	1.00023		0.00114856	1
1.00046	1.00063		0.00106885	1
1.00044	1.00042		0.00110249	1
1.00037	1.00038		0.00109017	1
1.0003	1.00032		0.00113119	1
1.0006	1.00062		0.00115032	1
1.00058	1.00055		0.00113194	1
1.00059	1.00063		0.00107047	1
1.00058	1.00042		0.00102135	1
1.00057	1.00032		0.00142169	1
1.00059	1.00015		0.00132082	1
1.00048	1.00035		0.00129871	1
1.00051	1.00043		0.00120486	1
1.00038	1.00027		0.00115692	1
1.00055	1.00064		0.00114884	1
1.00054	1.00051		0.00112812	1
1.00065	1.00061		0.0010964	1
1.00051	1.00044		0.00105152	1
1.00055	1.00044		0.00107526	1
1.0005	1.00037		0.00113648	1
1.00045	1.00043		0.00113048	1
1.00034	1.00045		0.00111278	1
1.00033	1.0004		0.0010828	1
1.0002	1.00039		0.00111849	1
1.00036	1.00048		0.00146277	1
1.00034	1.00056		0.00132085	1
1.00038	1.00057		0.00138404	1
1.00054	1.00057		0.0012251	1
1.00043	1.00068		0.00113664	1
1.00039	1.00065		0.00116586	1
1.00042	1.00063		0.00118101	1
1.00055	1.00071		0.00110779	1
1.0004	1.00059		0.0010379	1
1.00034	1.00059		0.00100578	1
1.00052	1.00059		0.00102185	1
1.00053	1.00066		0.00102792	1
1.00053	1.00066		0.0010982	1
1.00056	1.0005		0.00108949	1
1.00051	1.00044		0.00110472	1
1.00033	1.00037		0.00117963	1
1.00024	1.00021		0.00112633	1
1.00031	1.00011		0.00126259	1
1.00041	0.999947		0.0013666	1
1.00028	0.999907		0.00121501	1
1.00046	1.00019		0.00129277	1
1.00053	1.00044		0.00124594	1
1.00056	1.00051		0.00124208	1
1.00056	1.00054		0.00119001	1
1.00067	1.00059		0.00118424	1
1.00052	1.00057		0.00112654	1
1.00064	1.00064		0.00109187	1
1.00052	1.00052		0.00103222	1
1.00024	1.00032		0.00105558	1
1.00019	1.00045		0.00112605	1
1.00026	1.00049		0.00116073	1
1.00021	1.00065		0.00112629	1
1.00004	1.00055		0.00111299	1
1.00012	1.00052		0.00108087	1
0.999972	1.0004		0.00106249	1
0.999897	1.00046		0.00109423	1
0.999963	1.00043		0.0014667	1
0.999967	1.00035		0.00124969	1
1.00009	1.00026		0.00126438	1
1.00006	1.00038		0.00128746	1
1.00015	1.0004		0.00127405	1
1.00005	1.00029		0.00120576	1
0.999991	1.00029		0.00117078	1
1.00016	1.00053		0.00117394	1
1.00006	1.00041		0.00116761	1
1.00001	1.00028		0.00110582	1
0.999864	1.00027		0.00112015	1
0.999658	0.999857		0.00114518	1
0.99955	0.999933		0.00100691	1
0.999365	0.999657		0.00105213	1
0.999121	0.999486		0.00114318	1
0.998933	0.999385		0.00109201	1
0.99908	0.999433		0.00108634	1
0.999413	0.999412		0.00104887	1
0.999644	0.999268		0.00129543	1
0.99992	0.999326		0.00138908	1
1.00042	0.999735		0.00127153	1
1.00062	1.00014		0.00139516	1
1.00037	1.00038		0.00135071	1
0.999963	1.00051		0.00123305	1
0.999543	1.00033		0.00123278	1
0.999168	1.00019		0.00123114	1
0.99889	0.999679		0.0011738	1
0.998202	0.999121		0.00115164	1
0.997748	0.998583		0.00113316	1
0.997463	0.998051		0.00112728	1
0.997084	0.997454		0.00107604	1
0.996884	0.997311		0.00111721	1
0.99674	0.996971		0.0011936	1
0.996571	0.996722		0.00116259	1
0.996636	0.996752		0.00109576	1
0.996576	0.996784		0.00104327	1
0.996843	0.996724		0.00119357	1
0.997289	0.996891		0.00130557	1
0.997877	0.997461		0.00135087	1
0.99868	0.998029		0.00126274	1
0.999361	0.998965		0.00129297	1
1.00022	0.999888		0.00126718	1
1.00098	1.00068		0.00119827	1
1.00152	1.00112		0.00121084	1
1.00161	1.00123		0.00119601	1
1.00158	1.0013		0.0011471	1
1.00114	1.00114		0.00116069	1
1.00055	1.00073		0.00113859	1
1.0001	1.00036		0.00108121	1
0.999402	1.00007		0.00110273	1
0.998773	0.999807		0.00109952	1
0.998378	0.999527		0.00107798	1
0.998019	0.999161		0.00104185	1
0.997523	0.999029		0.00104314	1
0.997415	0.998803		0.00106089	1
0.997325	0.998547		0.00133535	1
0.997267	0.998418		0.00130288	1
0.99704	0.9981		0.00116028	1
0.997012	0.997762		0.00122745	1
0.996884	0.997416		0.00120946	1
0.996971	0.997093		0.00126667	1
0.997257	0.997079		0.00126595	1
0.99795	0.997006		0.00119905	1
0.998831	0.997334		0.00117558	1
0.999561	0.997623		0.00117679	1
1.00045	0.998403		0.00114394	1
1.00108	0.99933		0.00118371	1
1.00152	0.999974		0.00116196	1
1.00135	1.00042		0.00107887	1
1.00107	1.00059		0.00112915	1
1.00058	1.00032		0.0011081	1
1.00011	1.00013		0.00103563	1
0.999356	0.999778		0.00100551	1
0.998777	0.999474		0.00108208	1
0.998312	0.999186		0.00125131	1
0.997776	0.998625		0.0013074	1
0.997632	0.998411		0.00126163	1
0.997445	0.998159		0.00123356	1
0.997317	0.998015		0.00121056	1
0.997207	0.998001		0.00121759	1
0.997042	0.997747		0.00124477	1
0.997092	0.997634		0.0012339	1
0.996942	0.997607		0.00118987	1
0.996909	0.997586		0.00117928	1
0.996937	0.997508		0.00112893	1
0.99727	0.997723		0.00111112	1
0.997911	0.99796		0.00113727	1
0.998794	0.998594		0.00119051	1
0.999652	0.99924		0.0010434	1
1.00042	1.00003		0.00103323	1
1.00092	1.00063		0.0010505	1
1.00154	1.0011		0.00112677	1
1.00191	1.00138		0.00114906	1
1.00192	1.0014		0.00110256	1
1.00129	1.00105		0.00116385	1
1.00061	1.00082		0.00124362	1
1.00004	1.00033		0.00121051	1
0.999486	0.999855		0.00121288	1
0.998867	0.999219		0.00116884	1
0.998255	0.998573		0.00120943	1
0.997854	0.998064		0.00123609	1
0.997654	0.997726		0.00114819	1
0.997184	0.997217		0.00123288	1
0.996931	0.996839		0.00118459	1
0.996622	0.99646		0.00114221	1
0.996691	0.996422		0.00113081	1
0.996683	0.996385		0.00114701	1
0.996472	0.996316		0.00111381	1
0.996703	0.996271		0.000997163	1
0.996826	0.996325		0.000996071	1
0.996957	0.996687		0.00120814	1
0.997138	0.997064		0.00119783	1
0.997554	0.997125		0.00107308	1
0.997713	0.997452		0.00105058	1
0.998351	0.997803		0.00116142	1
0.999066	0.998853		0.00127189	1
0.999878	0.999531		0.00128815	1
1.00061	1.00018		0.00116965	1
1.00111	1.00075		0.00123817	1
1.00133	1.00128		0.00136679	1
1.00113	1.00147		0.00127545	1
1.00069	1.00123		0.00120903	1
1.00023	1.00097		0.00115641	1
0.999707	1.00074		0.00119063	1
0.998972	1.00038		0.00115802	1
0.998572	0.999995		0.00114499	1
0.998157	0.999779		0.00113993	1
0.997934	0.999442		0.00116474	1
0.997751	0.999002		0.00100884	1
0.997456	0.998535		0.0011436	1
0.997062	0.998077		0.00114784	1
0.996949	0.997898		0.00126613	1
0.996827	0.997609		0.0011572	1
0.996572	0.997373		0.00115034	1
0.996526	0.99713		0.00127494	1
0.996528	0.996997		0.00126944	1
0.996905	0.997171		0.00132198	1
0.997087	0.997434		0.00126009	1
0.996919	0.997219		0.00132902	1
0.99695	0.997273		0.00126425	1
0.996873	0.997396		0.00120485	1
0.996943	0.997403		0.00121245	1
0.996934	0.997811		0.00115064	1
0.997013	0.997826		0.001127	1
0.997193	0.998151		0.0011284	1
0.997447	0.998553		0.00117652	1
0.997788	0.998665		0.00124135	1
0.998094	0.998962		0.0011264	1
0.998371	0.999411		0.00100881	1
0.998838	0.999747		0.00140529	1
0.999358	1.00036		0.00113529	1
0.999614	1.0004		0.00132277	1
0.999407	1.00047		0.00137159	1
0.99895	1.00014		0.00134169	1
0.99875	1.00033		0.00123742	1
0.998431	1.00009		0.00120242	1
0.998314	1.00015		0.0011999	1
0.998133	1.00022		0.00124701	1
0.997913	1.00022		0.001206	1
0.997787	1.00015		0.00126398	1
0.997419	1		0.00118479	1
0.997249	0.999921		0.00116683	1
0.997035	0.999854		0.00109937	1
0.996965	0.999776		0.00112355	1
0.997015	1.00006		0.00111142	1
0.997065	1.00009		0.00112092	1
0.997097	1.00019		0.00108106	1
0.9971	1.00022		0.00105463	1
0.997179	1.00033		0.00106533	1
0.997274	1.00042		0.00119986	1
0.997408	1.00039		0.0012493	1
0.997578	1.00048		0.00128253	1
0.997923	1.00041		0.00128263	1
0.998471	1.00033		0.00120395	1
0.99928	1.00067		0.00121839	1
0.999812	1.00074		0.00121624	1
1.00025	1.00051		0.00115537	1
1.00037	1.00025		0.00119639	1
1.00019	0.999844		0.00117458	1
1.00004	0.999491		0.00110768	1
0.999736	0.999187		0.00110016	1
0.999654	0.998633		0.00108816	1
0.999463	0.998293		0.00111037	1
0.999133	0.998198		0.000952184	1
0.999063	0.997875		0.000989224	1
0.9991	0.997703		0.00105569	1
0.998778	0.997603		0.00117497	1
0.998521	0.997381		0.00116756	1
0.998192	0.997271		0.00124877	1
0.99792	0.99706		0.00127939	1
0.99782	0.996917		0.00126411	1
0.997704	0.996717		0.00119944	1
0.997657	0.996526		0.00124627	1
0.997447	0.996511		0.00112639	1
0.997377	0.996611		0.0012151	1
0.997416	0.99654		0.0012706	1
0.997519	0.996821		0.00119799	1
0.997744	0.997028		0.00117765	1
0.997872	0.997411		0.00119185	1
0.998103	0.997499		0.0011208	1
0.998414	0.997937		0.00110306	1
0.998782	0.998277		0.00121672	1
0.999042	0.998799		0.00115172	1
0.99956	0.999272		0.00120127	1
1.0001	0.999842		0.00119828	1
1.00067	1.00013		0.00122911	1
1.0009	1.0005		0.00116626	1
1.00122	1.00073		0.00120913	1
1.00132	1.00057		0.00120604	1
1.00105	1.00063		0.00122364	1
1.0006	1.0004		0.0011402	1
0.999995	1.00019		0.00118871	1
0.999444	0.999893		0.00123352	1
0.998997	0.999739		0.000997494	1
0.998708	0.999874		0.00108228	1
0.998501	0.99969		0.00112135	1
0.998179	0.999721		0.00115797	1
0.997904	0.999511		0.0011938	1
0.997601	0.999267		0.00114958	1
0.997328	0.999158		0.00112757	1
0.997238	0.998983		0.00117307	1
0.997048	0.998724		0.00126111	1
0.99698	0.998522		0.00119033	1
0.996736	0.99827		0.00110009	1
0.996674	0.998151		0.0010377	1
0.996742	0.998145		0.00105099	1
0.996538	0.99803		0.00114604	1
0.996372	0.997628		0.00116076	1
0.996712	0.998007		0.00107935	1
0.997054	0.998203		0.00117929	1
0.997425	0.998503		0.00116804	1
0.997796	0.998749		0.00108934	1
0.998003	0.998836		0.00112076	1
0.998709	0.999386		0.000761258	1
0.999539	0.999798		0.000739789	1
1.0003	1.00032		0.000796847	1
1.00082	1.00043		0.000820861	1
1.00121	1.00061		0.000809934	1
1.00134	1.00062		0.000817784	1
1.00118	1.00034		0.000838879	1
1.0007	1.00012		0.000807037	1
1.00057	1.00018		0.000791065	1
1.00022	0.999969		0.000791202	1
0.999926	0.999851		0.000839533	1
0.999272	0.999762		0.000815909	1
0.998943	0.999554		0.000861991	1
0.998571	0.999309		0.000843672	1
0.998202	0.999289		0.000756407	1
0.997766	0.999276		0.000774019	1
0.997594	0.999273		0.000814917	1
0.997375	0.999205		0.000846967	1
0.997032	0.998601		0.000837475	1
0.99698	0.998714		0.000812971	1
0.996897	0.998548		0.000836968	1
0.996972	0.998434		0.000848122	1
0.996977	0.998428		0.000814977	1
0.997185	0.998441		0.000833169	1
0.997207	0.998424		0.00086212	1
0.997394	0.998478		0.000828005	1
0.997592	0.998309		0.00078126	1
0.997783	0.998507		0.000763658	1
0.998181	0.998681		0.000778599	1
0.998754	0.998786		0.000860835	1
0.999551	0.999062		0.00088344	1
1.00034	0.999442		0.000857614	1
1.00085	0.999586		0.0008289	1
1.00151	0.999967		0.000815628	1
1.00178	1.00039		0.000807389	1
1.0019	1.00059		0.000852737	1
1.00165	1.00061		0.000835966	1
1.00137	1.00056		0.000873767	1
1.00117	1.00038		0.000877581	1
1.00072	1.00035		0.000871204	1
1.00028	1.00014		0.000906682	1
0.999937	0.999937		0.000754415	1
0.9996	0.999968		0.000757416	1
0.999357	0.999827		0.000786448	1
0.999297	0.999991		0.000770777	1
0.999132	1.00019		0.000823575	1
0.998863	1.00005		0.000913118	1
0.998605	1.00005		0.000869613	1
0.998456	1.00007		0.000865964	1
0.998476	0.999973		0.00087747	1
0.998391	0.99978		0.000849666	1
0.998442	0.999589		0.000824955	1
0.998323	0.999316		0.000858438	1
0.998362	0.998936		0.000855874	1
0.998502	0.998849		0.00086887	1
0.998439	0.998498		0.000888572	1
0.998523	0.99832		0.000902066	1
0.998338	0.998214		0.000998085	1
0.998485	0.998048		0.000734903	1
0.998511	0.998102		0.000745689	1
0.99864	0.998078		0.000778305	1
0.998568	0.998011		0.000779336	1
0.99864	0.997941		0.00076205	1
0.998527	0.99786		0.00082777	1
0.998919	0.998275		0.000870067	1
0.999272	0.998544		0.00088317	1
0.999695	0.998673		0.000895646	1
0.999957	0.999107		0.000905911	1
1.00022	0.999164		0.000918793	1
1.00058	0.999459		0.000907102	1
1.00081	0.999874		0.000883696	1
1.00093	1.00008		0.000916527	1
1.00113	1.00023		0.000915962	1
1.00109	1.00034		0.000920387	1
1.00101	1.00039		0.00090446	1
1.00092	1.00037		0.000904231	1
1.00063	1.0005		0.000923139	1
1.00046	1.00059		0.00102357	1
1.00025	1.00048		0.000736472	1
0.999987	1.00038		0.000745845	1
0.999841	1.00058		0.000784775	1
0.999495	1.00036		0.000775914	1
0.999317	1.00049		0.000759637	1
0.999332	1.00047		0.000814993	1
0.999187	1.00026		0.000892393	1
0.999228	1.00016		0.000886536	1
0.999128	1.00012		0.000870384	1
0.999106	1.00017		0.000863608	1
0.999182	1.00026		0.000894782	1
0.999086	1.00014		0.000878158	1
0.999217	1.0002		0.000895878	1
0.999165	1.00035		0.000912135	1
0.999351	1.00044		0.000912001	1
0.99949	1.00033		0.000904826	1
0.999603	1.00041		0.00093791	1
1.00019	1.00055		0.000930843	1
1.00051	1.00074		0.000889881	1
1.00086	1.00083		0.000940539	1
1.00103	1.00087		0.000915612	1
1.00095	1.00081		0.000747826	1
1.00116	1.00075		0.000743734	1
1.00134	1.00068		0.000724077	1
1.00146	1.00076		0.00075868	1
1.00124	1.00074		0.000806277	1
1.00136	1.0006		0.000841526	1
1.00149	1.00055		0.000907888	1
1.00142	1.00064		0.000896968	1
1.00146	1.00079		0.000880313	1
1.00145	1.0006		0.000899281	1
1.00139	1.00074		0.00089931	1
1.00137	1.00078		0.000917672	1
1.00129	1.00076		0.000914726	1
1.00085	1.0005		0.00092911	1
1.00045	1.00037		0.00094704	1
1.0004	1.00032		0.000948355	1
1.00021	1.00029		0.000907332	1
1.00016	1.00025		0.000886907	1
1.00006	1.00041		0.000886507	1
1.00002	1.00021		0.000917802	1
1.00005	1.00028		0.000909552	1
1.00013	1.00031		0.00075471	1
1.00014	1.00046		0.000810952	1
1.00032	1.00035		0.000805403	1
1.00007	1.00019		0.000794121	1
1.00038	1.00032		0.000843212	1
1.0005	1.00033		0.000889287	1
1.0006	1.00039		0.000894618	1
1.00064	1.0005		0.000889021	1
1.00082	1.00045		0.000896519	1
1.00092	1.00062		0.000912779	1
1.00103	1.0006		0.000935196	1
1.00109	1.00069		0.000920375	1
1.00113	1.00067		0.000925492	1
1.0011	1.00063		0.000944313	1
1.00121	1.00055		0.000923642	1
1.00115	1.00051		0.000909927	1
1.00121	1.00046		0.000895752	1
1.00107	1.00046		0.000899487	1
1.00113	1.00053		0.00090785	1
1.00094	1.00042		0.000892349	1
1.00083	1.00039		0.000915192	1
1.00107	1.00058		0.000780479	1
1.00088	1.00021		0.000802353	1
1.00088	1.00038		0.000846117	1
1.00106	1.00046		0.000829404	1
1.00105	1.00045		0.000834846	1
1.00121	1.0006		0.000879711	1
1.00101	1.00072		0.000898546	1
1.00104	1.00075		0.000910618	1
1.00119	1.00076		0.000915099	1
1.00097	1.00054		0.000904419	1
1.00083	1.00048		0.000936712	1
1.00072	1.00032		0.000946306	1
1.00074	1.00053		0.000964001	1
1.00071	1.00045		0.000945383	1
1.00089	1.00063		0.000946545	1
1.00096	1.00061		0.000929638	1
1.00083	1.00048		0.000903876	1
1.0009	1.0005		0.000928982	1
1.00086	1.00046		0.000953341	1
1.00074	1.00017		0.000913413	1
1.00069	1.00002		0.000871369	1
1.0004	0.99982		0.000817457	1
1.00046	1.00001		0.000799631	1
1.00048	1.00004		0.000812927	1
1.00075	1.00042		0.000820712	1
1.00091	1.00067		0.000841368	1
1.0009	1.00073		0.000881633	1
1.00071	1.00048		0.000889174	1
1.00076	1.00029		0.000892193	1
1.00073	1.00022		0.000894163	1
1.00065	1.0001		0.000927753	1
1.00048	0.999833		0.0009369	1
1.00071	0.999815		0.000959716	1
1.00071	0.999811		0.000947643	1
1.00092	0.999928		0.000924528	1
1.00097	0.999981		0.000960273	1
1.00118	1.00014		0.000928476	1
1.00117	1.00017		0.000969593	1
1.00126	1.0004		0.000931442	1
1.00114	1.00055		0.000920713	1
1.00103	1.00039		0.000855222	1
1.00118	1.0006		0.000906552	1
1.00107	1.00065		0.000783855	1
1.00116	1.00057		0.000797595	1
1.00109	1.00076		0.000847647	1
1.00118	1.00081		0.000855665	1
1.00109	1.00096		0.000880504	1
1.00105	1.00086		0.000876222	1
1.00107	1.0008		0.000906402	1
1.00094	1.00072		0.000955581	1
1.00072	1.00057		0.000956843	1
1.00085	1.00077		0.000944678	1
1.00092	1.0009		0.000926594	1
1.00086	1.00109		0.000952831	1
1.00088	1.00095		0.000975496	1
1.00067	1.0009		0.00095209	1
1.00081	1.00087		0.000986667	1
1.00087	1.0009		0.000939868	1
1.00085	1.00082		0.000904685	1
1.00076	1.00051		0.000876715	1
1.00086	1.00057		0.000875229	1
1.00095	1.00042		0.000820717	1
1.00103	1.00055		0.000780971	1
1.00096	1.00046		0.000835222	1
1.00083	1.00022		0.000868715	1
1.00091	1.00039		0.000856541	1
1.00084	1.00031		0.000863348	1
1.00076	1.00044		0.000896528	1
1.00082	1.00049		0.000962887	1
1.00071	1.00049		0.000953686	1
1.00073	1.0007		0.000972902	1
1.00099	1.00071		0.00093541	1
1.00115	1.00074		0.000973926	1
1.00117	1.00074		0.000978576	1
1.00112	1.00062		0.000965281	1
1.00107	1.00055		0.000939078	1
1.00093	1.00038		0.000946852	1
1.00078	1.00058		0.000926408	1
1.00064	1.00047		0.000944562	1
1.0005	1.00019		0.000882315	1
1.00079	1.0005		0.000786918	1
1.00101	1.00069		0.000802035	1
1.00111	1.00087		0.000808098	1
1.00117	1.00096		0.000849793	1
1.00123	1.0009		0.000877629	1
1.00118	1.00105		0.00085173	1
1.00109	1.00073		0.000888628	1
1.00106	1.00074		0.000882231	1
1.00104	1.0004		0.000895596	1
1.0009	1.00046		0.000923472	1
1.00107	1.00066		0.000958403	1
1.00119	1.00098		0.000941006	1
1.00121	1.0011		0.00093218	1
1.00113	1.00089		0.000948582	1
1.0012	1.00085		0.000953161	1
1.00122	1.00053		0.000925795	1
1.00104	1.00057		0.000933837	1
1.00106	1.00063		0.00094275	1
1.00105	1.00039		0.000753083	1
1.00107	1.00047		0.000769342	1
1.00107	1.00045		0.000785674	1
1.00117	1.00063		0.000837825	1
1.0014	1.00084		0.000845938	1
1.00127	1.00068		0.000859195	1
1.00121	1.00072		0.000907208	1
1.00118	1.00074		0.000929164	1
1.0013	1.00086		0.000934065	1
1.0012	1.00082		0.000924718	1
1.00102	1.00056		0.000936982	1
1.00119	1.00057		0.00095642	1
1.00106	1.00052		0.000970144	1
1.00109	1.00068		0.000921257	1
1.00135	1.00084		0.000918435	1
1.00129	1.00076		0.00094186	1
1.00135	1.00075		0.000935215	1
1.00138	1.00084		0.000875936	1
1.00139	1.00073		0.000776873	1
1.00143	1.00078		0.000797704	1
1.00119	1.00071		0.000798815	1
1.00136	1.00082		0.000829872	1
1.00138	1.00095		0.000840065	1
1.0014	1.00109		0.00085357	1
1.00136	1.00116		0.000867266	1
1.00118	1.00116		0.000924327	1
1.00116	1.00101		0.000920887	1
1.00113	1.00093		0.000914909	1
1.00082	1.00097		0.00096991	1
1.00085	1.0009		0.000907499	1
1.00075	1.00075		0.000926315	1
1.001	1.00109		0.000923668	1
1.0011	1.0012		0.00087923	1
1.0012	1.00124		0.000849595	1
1.0012	1.00122		0.000741522	1
1.00128	1.0011		0.000764093	1
1.0013	1.00124		0.000769003	1
1.00122	1.00124		0.000815843	1
1.00116	1.0013		0.000843854	1
			0.000831266	1
			0.000816394	1
			0.000859237	1
			0.000889997	1
			0.000850749	1
			0.000880018	1
			0.000889548	1
			0.000890491	1
			0.000868445	1
			0.00088356	1
			0.000831994	1
			0.00071243	1
			0.000738429	1
			0.000786976	1
			0.000776678	1
			0.000777968	1
			0.000792066	1
			0.000831311	1
			0.000821799	1
			0.000817526	1
			0.000831934	1
			0.00083141	1
			0.00077648	1
			0.000806603	1
			0.000735345	1
			0.000763355	1
			0.000735497	1
			0.000778067	1
			0.000751535	1
			0.000752501	1
			0.000751065	1
			0.000800657	1
			0.000822587	1
			0.000800517	1
			0.000785823	1
			0.00085543	1
			0.00077208	1
			0.00082576	1
			0.000840647	1
			0.000848174	1
			0.000815267	1
			0.000796578	1
			0.000825609	1
			0.000808599	1
			0.000836449	1
			0.000867849	1
			0.00090212	1
			0.000899641	1
			0.000856935	1
			0.000846862	1
			0.000731031	1
			0.000749697	1
			0.000833196	1
			0.000838232	1
			0.000854075	1
			0.000831901	1
			0.000883865	1
			0.000867947	1
			0.000877289	1
			0.000881223	1
			0.000898286	1
			0.000911972	1
			0.000988806	1
			0.000724116	1
			0.000726065	1
			0.000742303	1
			0.000803654	1
			0.000876079	1
			0.000792148	1
			0.000897321	1
			0.000863089	1
			0.000881447	1
			0.000857569	1
			0.000914347	1
			0.000893114	1
			0.000854535	1
			0.00103982	1
			0.000987503	1
			0.00100675	1
			0.000743717	1
			0.000815404	1
			0.000809042	1
			0.000837388	1
			0.000855445	1
			0.000847714	1
			0.000828125	1
			0.000862429	1
			0.000891277	1
			0.000890346	1
			0.000870244	1
			0.000840775	1
			0.000976466	1
			0.000985479	1
			0.000986276	1
			0.000969819	1
			0.000958498	1
			0.000763522	1
			0.000820637	1
			0.000803862	1
			0.000880577	1
			0.000906494	1
			0.000849309	1
			0.000835232	1
			0.000819451	1
			0.000894923	1
			0.000959208	1
			0.000885498	1
			0.000893451	1
			0.000952198	1
			0.00103392	1
			0.000993648	1
			0.00103627	1
			0.00104057	1
			0.000751929	1
			0.000836136	1
			0.000820751	1
			0.0008478	1
			0.000868565	1
			0.000862984	1
			0.000900251	1
			0.000837657	1
			0.000868302	1
			0.000911134	1
			0.000929419	1
			0.00107187	1
			0.00101586	1
			0.00106252	1
			0.00100362	1
			0.00101148	1
			0.00100956	1
			0.000805953	1
			0.000830709	1
			0.000860161	1
			0.000845914	1
			0.000863671	1
			0.000862756	1
			0.000857074	1
			0.000892942	1
			0.00089275	1
			0.00091138	1
			0.00095353	1
			0.00106544	1
			0.00100259	1
			0.00101517	1
			0.00100971	1
			0.00104882	1
			0.00105091	1
			0.000831529	1
			0.000840042	1
			0.000854514	1
			0.000876603	1
			0.000896812	1
			0.000889931	1
			0.000907225	1
			0.000907681	1
			0.000943437	1
			0.00100732	1
			0.00107025	1
			0.000955479	1
			0.00101498	1
			0.00102498	1
			0.00102113	1
			0.00101501	1
			0.000844529	1
			0.00087498	1
			0.000858668	1
			0.000875402	1
			0.000913676	1
			0.000837846	1
			0.000847583	1
			0.000879231	1
			0.000973278	1
			0.00104555	1
			0.000989617	1
			0.00094226	1
			0.00103833	1
			0.00103121	1
			0.000998893	1
			0.000927173	1
			0.000848842	1
			0.000846824	1
			0.000871988	1
			0.000927424	1
			0.000898115	1
			0.000883335	1
			0.000830695	1
			0.00100103	1
			0.00109143	1
			0.00105484	1
			0.000972342	1
			0.000977191	1
			0.000964601	1
			0.00109401	1
			0.0010261	1
			0.00103802	1
			0.000856469	1
			0.000886817	1
			0.000966434	1
			0.000992198	1
			0.000901965	1
			0.000931986	1
			0.00101212	1
			0.00101121	1
			0.0010077	1
			0.00104185	1
			0.00105218	1
			0.000998651	1
			0.00111166	1
			0.00108419	1
			0.000934367	1
			0.000915343	1
			0.000896648	1
			0.000946553	1
			0.000965312	1
			0.000984737	1
			0.00107032	1
			0.00102444	1
			0.000999461	1
			0.000992696	1
			0.00101323	1
			0.00110589	1
			0.000895767	1
			0.000939671	1
			0.000998074	1
			0.000946621	1
			0.00099343	1
			0.00107253	1
			0.00106369	1
			0.0010314	1
			0.000996179	1
			0.00102512	1
			0.000968137	1
			0.000988758	1
			0.00103841	1
			0.00106183	1
			0.00106314	1
			0.00109275	1
			0.00102461	1
			0.000958881	2
			0.000990536	2
			0.00103636	2
			0.00102728	2
			0.00101363	2
			0.00108005	2
			0.00109273	2
			0.0010731	2
			0.00114157	2
			0.00115727	2
			0.00116612	2
			0.000991949	2
			0.00100964	2
			0.00103124	2
			0.00102773	2
			0.00101266	2
			0.0010403	2
			0.00107903	2
			0.00110317	2
			0.00113644	2
			0.00119222	2
			0.00118525	2
			0.00118244	2
			0.00117565	2
			0.00122125	2
			0.00125487	2
			0.00117751	2
			0.0011779	2
			0.00116201	2
			0.0012289	2
			0.000874573	2
			0.000902821	2
			0.000891289	2
			0.00093065	2
			0.000937381	2
			0.000953658	2
			0.000973529	2
			0.000996064	2
			0.00098491	2
			0.00104717	2
			0.00108426	2
			0.00110822	2
			0.00115832	2
			0.00117158	2
			0.00116752	2
			0.00113009	2
			0.0011657	2
			0.00120122	2
			0.00119716	2
			0.00122044	2
			0.00118452	2
			0.00118978	2
			0.0011688	2
			0.00123744	2
			0.00126677	2
			0.0013281	2
			0.000840467	2
			0.000853534	2
			0.00087417	2
			0.000909868	2
			0.000923234	2
			0.000933808	2
			0.000982034	2
			0.000994615	2
			0.000991804	2
			0.00107686	2
			0.00103137	2
			0.0010601	2
			0.00113127	2
			0.00116469	2
			0.00118378	2
			0.00119652	2
			0.00112896	2
			0.00122484	2
			0.0012447	2
			0.0012104	2
			0.00119847	2
			0.00122029	2
			0.00117323	2
			0.00123106	2
			0.00116715	2
			0.00113273	2
			0.00132855	2
			0.000838166	2
			0.000860982	2
			0.000887861	2
			0.000897053	2
			0.000921052	2
			0.000922473	2
			0.000973962	2
			0.00102279	2
			0.00103049	2
			0.00101497	2
			0.00107353	2
			0.00107482	2
			0.00109477	2
			0.00109753	2
			0.00109798	2
			0.00114279	2
			0.00126251	2
			0.00121024	2
			0.00116023	2
			0.00118858	2
			0.00122325	2
			0.00122093	2
			0.00122126	2
			0.00121542	2
			0.00125942	2
			0.00136757	2
			0.00183466	2
			0.000870604	2
			0.000881007	2
			0.000914928	2
			0.000945072	2
			0.000978596	2
			0.0010029	2
			0.00106439	2
			0.00102727	2
			0.00102887	2
			0.00104798	2
			0.00100416	2
			0.00105685	2
			0.00107469	2
			0.00115993	2
			0.0011855	2
			0.00116356	2
			0.00114585	2
			0.00116097	2
			0.00116804	2
			0.00117305	2
			0.00118941	2
			0.00123191	2
			0.001236	2
			0.00136228	2
			0.00154833	2
			0.000899781	2
			0.000912364	2
			0.000934082	2
			0.000987389	2
			0.000998183	2
			0.000977333	2
			0.000972789	2
			0.00101029	2
			0.000949133	2
			0.00102502	2
			0.00110616	2
			0.00108613	2
			0.00109222	2
			0.00108312	2
			0.0010982	2
			0.00109215	2
			0.00111042	2
			0.00117357	2
			0.00122782	2
			0.0012191	2
			0.00119731	2
			0.00121494	2
			0.000925546	2
			0.000981503	2
			0.000989387	2
			0.00101069	2
			0.00100901	2
			0.0010007	2
			0.00100228	2
			0.00105792	2
			0.00109054	2
			0.00111698	2
			0.0010894	2
			0.00114419	2
			0.00115626	2
			0.00111803	2
			0.000470118	2
			0.000497766	2
			0.000517031	2
			0.000524022	2
			0.000491954	2
			0.000531405	2
			0.000500728	2
			0.0005203	2
			0.000543731	2
			0.000583245	2
			0.000563204	2
			0.000610251	2
			0.000603538	2
			0.000462359	2
			0.000466902	2
			0.000456675	2
			0.000470567	2
			0.000488751	2
			0.000497907	2
			0.000497377	2
			0.000506772	2
			0.000519822	2
			0.000525203	2
			0.000550025	2
			0.000570394	2
			0.000570081	2
			0.000594373	2
			0.000621568	2
			0.00063333	2
			0.000641587	2
			0.000673561	2
			0.000704659	2
			0.000760402	2
			0.000782824	2
			0.000797437	2
			0.000873909	2
			0.000900468	2
			0.00095601	2
			0.0010834	2
			0.00127676	2
			0.00144221	2
			0.000452291	2
			0.000484121	2
			0.000481758	2
			0.000498813	2
			0.000479903	2
			0.000482218	2
			0.000510812	2
			0.000536541	2
			0.000530528	2
			0.000573792	2
			0.000583864	2
			0.000587121	2
			0.000601627	2
			0.000601112	2
			0.000661257	2
			0.000693634	2
			0.000712342	2
			0.000706997	2
			0.000742443	2
			0.000803915	2
			0.000837816	2
			0.000883262	2
			0.000984309	2
			0.00105118	2
			0.0011738	2
			0.00131645	2
			0.001646	2
			0.00206974	2
			0.000480765	2
			0.00047267	2
			0.000495092	2
			0.000511429	2
			0.000479427	2
			0.000487061	2
			0.000501812	2
			0.000520844	2
			0.000535969	2
			0.000558998	2
			0.000577223	2
			0.000612082	2
			0.000609163	2
			0.000642291	2
			0.000666952	2
			0.000699645	2
			0.000718192	2
			0.000764362	2
			0.000773044	2
			0.000809332	2
			0.000850309	2
			0.000926784	2
			0.00100887	2
			0.00106457	2
			0.00116363	2
			0.00134932	2
			0.00166403	2
			0.00046362	2
			0.000489905	2
			0.000479251	2
			0.000503932	2
			0.000645842	2
			0.000658182	2
			0.000692188	2
			0.000713501	2
			0.000731956	2
			0.000798808	2
			0.000829998	2
			0.000891147	2
			0.000950553	2
			0.000963341	2
			0.00102646	2
			0.00114613	2
			0.00130324	2
			0.00081573	2
			0.000870602	2
			0.000894777	2
			0.000965945	2
			0.00105053	2
			0.000514219	2
			0.000558642	2
			0.000553536	2
			0.000604087	2
			0.000681899	2
			0.000618282	2
			0.000650344	2
			0.00068749	2
			0.000707112	2
			0.000656798	2
			0.000630249	2
			0.000724829	2
			0.000711332	2
			0.000765133	2
			0.000797619	2
			0.000801391	2
			0.00103049	2
			0.00104966	2
			0.000510571	2
			0.000539176	2
			0.000517877	2
			0.000531372	2
			0.0006552	2
			0.000597986	2
			0.000580354	2
			0.000616716	2
			0.000610765	2
			0.000574357	2
			0.000680323	2
			0.000727813	2
			0.000715279	2
			0.000716598	2
			0.000705104	2
			0.000803709	2
			0.000932304	2
			0.000962008	2
			0.00107536	2
			0.00107983	2
			0.00105562	2
			0.00112765	2
			0.000470029	2
			0.00046076	2
			0.000520885	2
			0.000514144	2
			0.000528431	2
			0.000535024	2
			0.000538512	2
			0.000571445	2
			0.000622262	2
			0.000637347	2
			0.000611094	2
			0.000631384	2
			0.000709255	2
			0.00070085	2
			0.00066126	2
			0.000680267	2
			0.00081616	2
			0.000880224	2
			0.000899032	2
			0.000992604	2
			0.00106255	2
			0.00105244	2
			0.00108421	2
			0.00122054	2
			0.00043347	2
			0.000409668	2
			0.00049368	2
			0.000476989	2
			0.000494376	2
			0.000534485	2
			0.000538784	2
			0.000580211	2
			0.000642197	2
			0.000585518	2
			0.000590994	2
			0.000598137	2
			0.000642846	2
			0.000574513	2
			0.000632714	2
			0.000669271	2
			0.000761619	2
			0.000777408	2
			0.000782744	2
			0.0008252	2
			0.000785705	2
			0.000942318	2
			0.000880059	2
			0.000966755	2
			0.000416518	2
			0.000444155	2
			0.000460216	2
			0.00049781	2
			0.000538126	2
			0.000584539	2
			0.000552107	2
			0.000593538	2
			0.000529985	2
			0.000596196	2
			0.000580086	2
			0.000626706	2
			0.000611301	2
			0.00069217	2
			0.000709783	2
			0.000651619	2
			0.0007305	2
			0.000772701	2
			0.00067454	2
			0.000828752	2
			0.000774409	2
			0.000846614	2
			0.000426215	2
			0.000482259	2
			0.000509767	2
			0.000572685	2
			0.000529997	2
			0.000559	2
			0.000571457	2
			0.000585049	2
			0.000513898	2
			0.000672403	2
			0.000585809	2
			0.000588487	2
			0.000636475	2
			0.000657118	2
			0.000682398	2
			0.00067966	2
			0.000632384	2
			0.000429885	3
			0.000393475	3
			0.00039481	3
			0.000381923	3
			0.000392132	3
			0.000520695	3
			0.000486159	3
			0.000427151	3
			0.000442821	3
			0.000455941	3
			0.00037842	3
			0.000414388	3
			0.000386889	3
			0.000377415	3
			0.000434864	3
			0.000466745	3
			0.000476105	3
			0.000460359	3
			0.000529655	3
			0.000623313	3
			0.000543275	3
			0.00040053	3
			0.000442928	3
			0.000449001	3
			0.000401882	3
			0.000418793	3
			0.000404417	3
			0.000434394	3
			0.000483571	3
			0.000471374	3
			0.00047209	3
			0.000449804	3
			0.000547546	3
			0.000534788	3
			0.000534198	3
			0.000521179	3
			0.000533581	3
			0.000413145	3
			0.00043134	3
			0.000452604	3
			0.000447484	3
			0.000406326	3
			0.000480433	3
			0.000458975	3
			0.000527952	3
			0.000513221	3
			0.000492546	3
			0.000498237	3
			0.000504456	3
			0.000503556	3
			0.000485215	3
			0.000540401	3
			0.000519579	3
			0.000538074	3
			0.000538438	3
			0.000517172	3
			0.000473983	3
			0.000451496	3
			0.000461097	3
			0.000451092	3
			0.000421635	3
			0.000440608	3
			0.000512692	3
			0.000505196	3
			0.000568307	3
			0.000487665	3
			0.000503407	3
			0.000486274	3
			0.000514306	3
			0.00050665	3
			0.000525734	3
			0.000562504	3
			0.000525399	3
			0.000443566	3
			0.000418012	3
			0.000399435	3
			0.000437856	3
			0.000410273	3
			0.000475645	3
			0.000462644	3
			0.000460987	3
			0.000442942	3
			0.000528861	3
			0.00054953	3
			0.000516342	3
			0.000510845	3
			0.000508318	3
			0.000531179	3
			0.000622129	3
			0.000454537	3
			0.000502441	3
			0.000421908	3
			0.000413263	3
			0.000396957	3
			0.000406492	3
			0.000401006	3
			0.000459656	3
			0.000489243	3
			0.000438738	3
			0.000516494	3
			0.000457918	3
			0.000470124	3
			0.00056629	3
			0.000540479	3
			0.000633614	3
			0.000639898	3
			0.000651455	3
			0.000474873	3
			0.000469139	3
			0.000408822	3
			0.000416938	3
			0.000396891	3
			0.00035973	3
			0.0003938	3
			0.00042767	3
			0.000445622	3
			0.00041426	3
			0.000439132	3
			0.000456003	3
			0.000510301	3
			0.000519474	3
			0.000580989	3
			0.000591276	3
			0.000663132	3
			0.000624495	3
			0.000675636	3
			0.000430861	3
			0.000431005	3
			0.000373724	3
			0.000392371	3
			0.000385135	3
			0.000371876	3
			0.000392019	3
			0.000394407	3
			0.000400795	3
			0.000418983	3
			0.000405252	3
			0.000440013	3
			0.000397554	3
			0.000447398	3
			0.000512664	3
			0.000545774	3
			0.000600649	3
			0.000617964	3
			0.000559919	3
			0.000454357	3
			0.000510459	3
			0.000428179	3
			0.000399606	3
			0.000385902	3
			0.00035916	3
			0.000374395	3
			0.000419082	3
			0.000422627	3
			0.000406563	3
			0.000435595	3
			0.000418371	3
			0.000446105	3
			0.000437852	3
			0.000526368	3
			0.000468119	3
			0.000517069	3
			0.000545446	3
			0.00058802	3
			0.000606502	3
			0.000437583	3
			0.000437605	3
			0.00050065	3
			0.000469893	3
			0.000406901	3
			0.000390033	3
			0.000403899	3
			0.000422305	3
			0.000416595	3
			0.000418561	3
			0.000412159	3
			0.000399325	3
			0.000448462	3
			0.000487251	3
			0.000545319	3
			0.000500709	3
			0.000465048	3
			0.000496802	3
			0.000524154	3
			0.000559281	3
			0.000484201	3
			0.000476061	3
			0.000401916	3
			0.000414796	3
			0.000366764	3
			0.000376707	3
			0.000396364	3
			0.000415215	3
			0.000450561	3
			0.000455931	3
			0.000400552	3
			0.000446839	3
			0.000496544	3
			0.00046056	3
			0.000485642	3
			0.000454724	3
			0.000489805	3
			0.000528063	3
			0.00055902	3
			0.000511079	3
			0.000494191	3
			0.000421408	3
			0.000406035	3
			0.000379507	3
			0.000377597	3
			0.000387379	3
			0.000407376	3
			0.000416856	3
			0.000444023	3
			0.000365709	3
			0.000448762	3
			0.000458752	3
			0.000444878	3
			0.000464173	3
			0.000487432	3
			0.000570893	3
			0.000526655	3
			0.000555994	3
			0.000520436	3
			0.000507367	3
			0.000460424	3
			0.000386648	3
			0.000401083	3
			0.00039055	3
			0.000419549	3
			0.000368185	3
			0.000414447	3
			0.000436404	3
			0.000412649	3
			0.000434923	3
			0.000399105	3
			0.000417907	3
			0.000456601	3
			0.000514833	3
			0.000508985	3
			0.000535178	3
			0.000424837	3
			0.000466262	3
			0.000506622	3
			0.000514656	3
			0.000521462	3
			0.000504353	3
			0.000424259	3
			0.000422729	3
			0.000474534	3
			0.000449959	3
			0.000461412	3
			0.000415745	3
			0.000425313	3
			0.000457866	3
			0.000454861	3
			0.00052077	3
			0.000430301	3
			0.000397661	3
			0.00049023	3
			0.000498888	3
			0.000474646	3
			0.00050494	3
			0.000537112	3
			0.000513097	3
			0.000584479	3
			0.000583431	3
			0.000539369	3
			0.000504125	3
			0.000450652	3
			0.000542423	3
			0.000503564	3
			0.000566937	3
			0.000457086	3
			0.000355716	3
			0.000336519	3
			0.00032323	3
			0.00033847	3
			0.000411356	3
			0.000409865	3
			0.000400913	3
			0.000446367	3
			0.000361526	3
			0.000342785	3
			0.000303145	3
			0.000334841	3
			0.000351759	3
			0.00038647	3
			0.000397605	3
			0.000435037	3
			0.000428285	3
			0.000451572	3
			0.000351313	3
			0.000340283	3
			0.000337386	3
			0.000320509	3
			0.000340599	3
			0.000343706	3
			0.000358363	3
			0.000381122	3
			0.000427048	3
			0.000453906	3
			0.000424811	3
			0.000455258	3
			0.000318654	3
			0.000321018	3
			0.000387476	3
			0.000346747	3
			0.000325307	3
			0.000338201	3
			0.000356826	3
			0.000387876	3
			0.000380987	3
			0.000439509	3
			0.000421813	3
			0.000451713	3
			0.000482737	3
			0.000323367	3
			0.000320089	3
			0.000378562	3
			0.000358468	3
			0.000379208	3
			0.000351392	3
			0.000382651	3
			0.000387455	3
			0.000403458	3
			0.000431271	3
			0.000424277	3
			0.000439718	3
			0.000436797	3
			0.000476504	3
			0.000325545	3
			0.000344097	3
			0.000331453	3
			0.000351432	3
			0.000414972	3
			0.000387952	3
			0.000368244	3
			0.000388293	3
			0.000371348	3
			0.000384292	3
			0.000426877	3
			0.000407246	3
			0.000432142	3
			0.000451743	3
			0.000483292	3
			0.000340015	3
			0.000355815	3
			0.000368195	3
			0.000391629	3
			0.000387074	3
			0.000430803	3
			0.00039509	3
			0.000405922	3
			0.000382099	3
			0.000371443	3
			0.000453589	3
			0.000427817	3
			0.000419095	3
			0.000439757	3
			0.000451807	3
			0.000488438	3
			0.000358063	3
			0.000331052	3
			0.000357377	3
			0.000388403	3
			0.000362948	3
			0.000384948	3
			0.000403188	3
			0.000391502	3
			0.000338079	3
			0.000374917	3
			0.00038687	3
			0.000399479	3
			0.000409249	3
			0.000413702	3
			0.000452707	3
			0.000428864	3
			0.00035956	3
			0.000362796	3
			0.000373126	3
			0.000364493	3
			0.000376711	3
			0.000361042	3
			0.000350571	3
			0.000356545	3
			0.000359427	3
			0.000349377	3
			0.00035591	3
			0.000385589	3
			0.000406062	3
			0.000423309	3
			0.000464968	3
			0.000440271	3
			0.00048378	3
			0.000346917	3
			0.000343836	3
			0.000368334	3
			0.000365546	3
			0.000344354	3
			0.000360474	3
			0.000344574	3
			0.000370574	3
			0.000355372	3
			0.000371247	3
			0.00037713	3
			0.000404344	3
			0.000430236	3
			0.000429369	3
			0.00043276	3
			0.000472275	3
			0.000322761	3
			0.000372696	3
			0.000370005	3
			0.000326591	3
			0.000330142	3
			0.000334044	3
			0.000315469	3
			0.000356401	3
			0.000343212	3
			0.00037718	3
			0.000405799	3
			0.000434878	3
			0.000465735	3
			0.000460694	3
			0.000465972	3
			0.000339549	3
			0.000336645	3
			0.00033714	3
			0.000310958	3
			0.000319303	3
			0.00031692	3
			0.000353277	3
			0.000394227	3
			0.000404594	3
			0.000404876	3
			0.000427103	3
			0.000444152	3
			0.000441654	3
			0.000422171	3
			0.000332981	3
			0.000340121	3
			0.000309782	3
			0.000324317	3
			0.000325103	3
			0.000177469	3
			0.00019249	3
			0.000204654	3
			0.00021743	3
			0.00022329	3
			0.000179592	3
			0.00018124	3
			0.0001772	3
			0.000148803	3
			0.000199366	3
			0.000223824	3
			0.00023242	3
			0.000234741	3
			0.000192552	3
			0.000160845	3
			0.00016107	3
			0.000185605	3
			0.000167808	3
			0.000199501	3
			0.000230374	3
			0.000224523	3
			0.000259579	3
			0.000283603	3
			0.000159514	3
			0.00016346	3
			0.000172374	3
			0.000181444	3
			0.000169515	3
			0.000163689	3
			0.000203361	3
			0.00023402	3
			0.000251074	3
			0.000314001	3
			0.000215218	3
			0.000195154	3
			0.000155706	3
			0.000155062	3
			0.000222738	3
			0.000215981	3
			0.000187477	3
			0.000225764	3
			0.000233249	3
			0.000240431	3
			0.000253363	3
			0.000277349	3
			0.00019607	3
			0.000174597	3
			0.00019748	3
			0.000186329	3
			0.000202388	3
			0.000222664	3
			0.000207351	3
			0.000208411	3
			0.000231156	3
			0.000277426	3
			0.000260869	3
			0.000311032	3
			0.000206147	3
			0.000194917	3
			0.000195937	3
			0.000184013	3
			0.000188894	3
			0.000189181	3
			0.00024763	3
			0.000235985	3
			0.000255819	3
			0.000242956	3
			0.000252449	3
			0.000270591	3
			0.000302281	3
			0.000207699	3
			0.000221722	3
			0.000203671	3
			0.00021063	3
			0.000230912	3
			0.000180763	3
			0.000252849	3
			0.000219035	3
			0.000203993	3
			0.00024058	3
			0.000270817	3
			0.000297481	3
			0.00032936	3
			0.000330833	3
			0.000202097	3
			0.000184346	3
			0.000262933	3
			0.000244437	3
			0.000217703	3
			0.000239656	3
			0.000217883	3
			0.000203536	3
			0.000225454	3
			0.000266519	3
			0.000264214	3
			0.00028687	3
			0.000283176	3
			0.000317085	3
			0.000216432	3
			0.000188941	3
			0.000185579	3
			0.000209365	3
			0.0002533	3
			0.000231498	3
			0.000205479	3
			0.000196672	3
			0.000265886	3
			0.000230348	3
			0.000267968	3
			0.000276278	3
			0.000300925	3
			0.000344697	3
			0.000181957	3
			0.000149007	3
			0.000197049	3
			0.000212423	3
			0.000197361	3
			0.000260881	3
			0.000205905	3
			0.000202806	3
			0.000236933	3
			0.000240949	3
			0.000309692	3
			0.00029953	3
			0.000341941	3
			0.000223435	3
			0.000186799	3
			0.000179922	3
			0.000219107	3
			0.000190701	3
			0.000227744	3
			0.000275525	3
			0.000219569	3
			0.000274523	3
			0.000309549	3
			0.000310043	3
			0.000358618	3
			0.000350518	3
			0.000209128	3
			0.000176486	3
			0.000221837	3
			0.000213283	3
			0.000213898	3
			0.000202406	3
			0.000296192	3
			0.000253578	3
			0.000317004	3
			0.000357327	3
			0.000370904	3
			0.000175626	3
			0.000191583	3
			0.000200097	3
			0.000241194	3
			0.000229385	3
			0.000283412	3
			0.000279971	3
			0.000406785	3
			0.000375134	3
			0.000240554	3
			0.000399847	3
			0.000396053	4
			0.000399472	4
			0.000397299	4
			0.000331748	4
			0.000363692	4
			0.000401446	4
			0.000367028	4
			0.000371578	4
			0.000380552	4
			0.000336876	4
			0.000353131	4
			0.00034232	4
			0.000351945	4
			0.000355494	4
			0.000361821	4
			0.000386084	4
			0.000323683	4
			0.000305195	4
			0.000317713	4
			0.000338221	4
			0.000323488	4
			0.000347101	4
			0.000362732	4
			0.0003782	4
			0.000293514	4
			0.000303213	4
			0.000313643	4
			0.000316349	4
			0.000327816	4
			0.000334711	4
			0.000324119	4
			0.000372643	4
			0.000384038	4
			0.00030235	4
			0.000310601	4
			0.000334899	4
			0.000308655	4
			0.000315902	4
			0.000283674	4
			0.00031056	4
			0.000333341	4
			0.000326636	4
			0.000378026	4
			0.000389528	4
			0.000292371	4
			0.000301019	4
			0.000301051	4
			0.000294181	4
			0.000277693	4
			0.000279978	4
			0.00029214	4
			0.000301884	4
			0.000322958	4
			0.000335983	4
			0.000374488	4
			0.00032052	4
			0.000312237	4
			0.000304667	4
			0.000284197	4
			0.000279707	4
			0.000273889	4
			0.000258948	4
			0.000265277	4
			0.000284261	4
			0.000306696	4
			0.000360218	4
			0.000352264	4
			0.000340892	4
			0.000328757	4
			0.000315907	4
			0.000294692	4
			0.000294059	4
			0.00029393	4
			0.00028118	4
			0.000269737	4
			0.000290866	4
			0.000345991	4
			0.00032226	4
			0.000313859	4
			0.000300103	4
			0.000257856	4
			0.000283403	4
			0.000279588	4
			0.00029152	4
			0.000308685	4
			0.000333988	4
			0.00032067	4
			0.000309497	4
			0.000300185	4
			0.000297093	4
			0.000270248	4
			0.000264495	4
			0.000291825	4
			0.000299051	4
			0.000301744	4
			0.000311165	4
			0.000308757	4
			0.000329164	4
			0.000358878	4
			0.000321482	4
			0.000301977	4
			0.000310933	4
			0.000301393	4
			0.000267574	4
			0.000294678	4
			0.000304999	4
			0.000281267	4
			0.000317369	4
			0.000355262	4
			0.000362292	4
			0.000372033	4
			0.00037389	4
			0.000324031	4
			0.000323658	4
			0.000303087	4
			0.000312312	4
			0.000304578	4
			0.000282858	4
			0.00029723	4
			0.000295671	4
			0.000277356	4
			0.000331275	4
			0.000320049	4
			0.000364732	4
			0.000325171	4
			0.000322613	4
			0.000278702	4
			0.000304072	4
			0.000295255	4
			0.000287217	4
			0.000316498	4
			0.000316293	4
			0.000305455	4
			0.000310763	4
			0.000292721	4
			0.000324869	4
			0.00040629	4
			0.000385715	4
[truncated: 1,525 more rows]

[truncated: 3 more sheets: Supplementary figure 4b, Supplementary figure 5, Supplementary figure 6]
